# Supplementary material for: Isolation, Characterization and Transcriptome Analysis of a Cytokinin Receptor Mutant Osckt1 in Rice
Source: Front Plant Sci. 2017 Jan 31;8:88. doi: 10.3389/fpls.2017.00088 (PMC5281565; doi:10.3389/fpls.2017.00088)
Supplement: Supplementary file 1 [file Table_1.XLSX]

## Sheet: Sheet1
Table S1. All DEGs between the WT and Osckt1 under BA treatment.
ID	Osckt1-1 FPKM	Osckt1-2 FPKM	WT-1 FPKM	WT-2 FPKM	Log2FC(WT/Osckt1)	Significant	Description
LOC_Os02g58000	0	0	11.5652	12.072	10	Yes	hypothetical protein
LOC_Os03g22210	0	0	3.18049	3.08728	10	Yes	POEI46 - Pollen Ole e I allergen and extensin family protein precursor, expressed
LOC_Os03g42910	0	0	3.84903	13.4013	10	Yes	hypothetical protein
LOC_Os03g46930	0	0	2.47332	1.77241	10	Yes	hypothetical protein
LOC_Os03g59400	0	0	1.20354	3.00573	10	Yes	hypothetical protein
LOC_Os04g30050	0	0	2.85617	1.72961	10	Yes	hypothetical protein
LOC_Os04g30070	0	0	2.77574	1.3786	10	Yes	hypothetical protein
LOC_Os05g37050	0	0	1.44213	1.2279	10	Yes	MYB family transcription factor, putative, expressed
LOC_Os06g34810	0	0	5.01863	9.86686	10	Yes	hypothetical protein
LOC_Os06g36150	0	0	1.00824	0.936259	10	Yes	retrotransposon, putative, centromere-specific, expressed
LOC_Os06g36380	0	0	5.43317	5.3893	10	Yes	expressed protein
LOC_Os06g38710	0	0	19.469	21.607	10	Yes	hypothetical protein
LOC_Os06g38764	0	0	7.69025	4.51321	10	Yes	expressed protein
LOC_Os06g38770	0	0	1.34332	2.22715	10	Yes	expressed protein
LOC_Os06g39090	0	0	0.745431	0.605869	10	Yes	transposon protein, putative, unclassified
LOC_Os06g42040	0	0	5.47823	6.48863	10	Yes	conserved hypothetical protein
LOC_Os07g24820	0	0	3.02604	0.524298	10	Yes	thionin-like peptide, putative
LOC_Os08g29900	0	0	1.85961	1.73707	10	Yes	conserved hypothetical protein
LOC_Os09g15520	0	0	1.31061	0.676438	10	Yes	oleosin, putative, expressed
LOC_Os09g36930	0	0	8.59205	19.0531	10	Yes	aquaporin protein, putative, expressed
LOC_Os10g09550	0	0	9.22384	9.52	10	Yes	OsWAK106 - OsWAK receptor-like protein kinase
LOC_Os10g09560	0	0	1.43857	1.10567	10	Yes	hypothetical protein
LOC_Os10g10750	0	0	1.23083	1.2511	10	Yes	expressed protein
LOC_Os10g10880	0	0	26.1569	26.7194	10	Yes	expressed protein
LOC_Os10g11590	0	0	2.30914	1.75098	10	Yes	expressed protein
LOC_Os10g11830	0	0	16.6544	18.157	10	Yes	expressed protein
LOC_Os10g12080	0	0	1.31727	0.491817	10	Yes	cytochrome P450, putative
LOC_Os10g29650	0	0	5.46873	5.49107	10	Yes	retrotransposon protein, putative, unclassified, expressed
LOC_Os11g13390	0	0	7.39359	0	10	Yes	hypothetical protein
LOC_Os11g14900	0	0	0.811149	1.06577	10	Yes	thiol protease SEN102 precursor, putative, expressed
LOC_Os11g15240	0	0	1.31547	2.06408	10	Yes	retrotransposon protein, putative, unclassified
LOC_Os11g20080	0	0	0.863443	0.691694	10	Yes	O-methyltransferase, putative, expressed
LOC_Os11g31450	0	0	0.994685	1.16169	10	Yes	expressed protein
LOC_Os12g32390	0	0	13.0658	16.7376	10	Yes	expressed protein
LOC_Os12g43820	0	0	5.66265	2.86666	10	Yes	GCRP5 - Glycine and cysteine rich family protein precursor, expressed
LOC_Os05g47730	0.284744	0.819955	97.8464	117.609	7.60759	Yes	LTPL153 - Protease inhibitor/seed storage/LTP family protein precursor, expressed
LOC_Os06g38730	0	0.043822	3.16891	2.34229	6.97457	Yes	receptor-like protein kinase precursor, putative, expressed
LOC_Os03g22590	0.170377	0.238059	25.3188	19.4694	6.77686	Yes	nodulin MtN3 family protein, putative, expressed
LOC_Os01g06310	1.37853	0.336588	76.432	63.928	6.35468	Yes	glycine-rich cell wall structural protein precursor, putative, expressed
LOC_Os06g19800	0.113781	0.0870851	6.86325	9.51278	6.34921	Yes	BURP domain containing protein, expressed
LOC_Os10g31330	5.98011	4.62612	350.474	363.158	6.0722	Yes	retrotransposon protein, putative, unclassified, expressed
LOC_Os10g07970	0.0687406	0.130779	3.53754	5.33874	5.47536	Yes	anthocyanidin 5,3-O-glucosyltransferase, putative, expressed
LOC_Os06g37150	0.842904	0.444055	19.4527	32.2532	5.32829	Yes	L-ascorbate oxidase precursor, putative, expressed
LOC_Os11g31430	0.189812	0	3.58974	3.70496	5.26421	Yes	expressed protein
LOC_Os01g10110	0.0316899	0.154815	3.714	3.42777	5.259	Yes	cytokinin dehydrogenase precursor, putative, expressed
LOC_Os10g25230	0.452334	0.300974	9.80253	18.3518	5.22397	Yes	ZIM domain containing protein, putative, expressed
LOC_Os01g34790	0.202174	0.482119	8.91215	16.1996	5.19761	Yes	expressed protein
LOC_Os05g41970	1.62706	0.869992	35.1257	45.3474	5.01021	Yes	SSA1 - 2S albumin seed storage family protein precursor, expressed
LOC_Os01g12940	2.61898	1.56297	56.1287	77.2327	4.99502	Yes	phosphorylase domain containing protein, putative
LOC_Os11g19880	1.42782	1.60542	34.0917	47.4473	4.74856	Yes	O-methyltransferase, putative
LOC_Os07g23660	0.847081	0.4662	11.0133	22.1881	4.66	Yes	retrotransposon protein, putative, unclassified, expressed
LOC_Os06g29220	0.114962	0.103416	4.85519	0.465105	4.60661	Yes	erythronate-4-phosphate dehydrogenase domain containing protein, expressed
LOC_Os06g10750	0.0992543	0.117449	3.03458	2.11286	4.57006	Yes	integral membrane protein DUF6 containing protein, expressed
LOC_Os01g23990	0.739753	0.339769	10.2415	14.8107	4.53647	Yes	expressed protein
LOC_Os06g38650	0.15182	0.0392464	2.53656	1.83296	4.51533	Yes	receptor-like protein kinase precursor, putative, expressed
LOC_Os02g13870	0.24084	0.449546	7.55563	7.67718	4.46364	Yes	aquaporin protein, putative, expressed
LOC_Os11g25130	0.258817	0.0382957	3.24554	3.25916	4.4524	Yes	expressed protein
LOC_Os12g33120	1.52329	0.162259	29.1592	6.56773	4.40572	Yes	expressed protein
LOC_Os11g06150	0.596532	0.247366	9.34453	8.40802	4.39481	Yes	basic proline-rich protein precursor, putative, expressed
LOC_Os10g39840	0.273657	0.245882	3.59652	7.20919	4.37842	Yes	glycosyl hydrolases family 16, putative, expressed
LOC_Os06g18670	0	0.0772654	0.799885	0.801912	4.37372	Yes	anthocyanidin 3-O-glucosyltransferase, putative, expressed
LOC_Os05g37600	0	0.0717618	0.62834	0.85651	4.37096	Yes	glycerol-3-phosphate acyltransferase, putative, expressed
LOC_Os01g01660	2.06783	0.122573	20.104	24.9977	4.36391	Yes	isoflavone reductase, putative, expressed
LOC_Os10g39970	1.31397	0.739007	17.5656	23.0794	4.30729	Yes	harpin-induced protein 1 domain containing protein, expressed
LOC_Os03g16960	0.558293	0.463048	9.87534	9.91199	4.27604	Yes	cysteine-rich repeat secretory protein 55 precursor, putative, expressed
LOC_Os01g51140	1.87355	1.65852	33.6761	34.5512	4.27176	Yes	helix-loop-helix DNA-binding domain containing protein, expressed
LOC_Os03g03810	26.485	10.0035	305.631	391.462	4.25584	Yes	DEF8 - Defensin and Defensin-like DEFL family, expressed
LOC_Os01g57004	4.70261	3.72213	65.6727	93.8895	4.24334	Yes	adhesive/proline-rich protein, putative
LOC_Os05g07120	0.552332	0.535878	10.8896	9.61401	4.23585	Yes	basic helix-loop-helix, putative, expressed
LOC_Os12g44050	1.04885	0.583667	15.1385	15.5481	4.23243	Yes	purple acid phosphatase precursor, putative, expressed
LOC_Os01g63980	0.151795	0.113823	2.00853	2.95333	4.22345	Yes	ZOS1-17 - C2H2 zinc finger protein, expressed
LOC_Os11g20090	19.7537	10.2524	260.816	298.43	4.22015	Yes	O-methyltransferase, putative, expressed
LOC_Os11g47530	0.34752	0.448227	7.80074	6.91154	4.20857	Yes	glycosyl hydrolase, putative, expressed
LOC_Os01g10310	0.823125	0.597142	10.2391	15.907	4.20236	Yes	conserved hypothetical protein
LOC_Os10g09620	0.899103	1.15423	20.5467	16.4384	4.1709	Yes	OsWAK108 - OsWAK receptor-like protein kinase, expressed
LOC_Os01g68050	0.368507	0.213273	5.52936	4.86971	4.15983	Yes	transmembrane amino acid transporter protein, putative, expressed
LOC_Os08g40680	0.149505	0.343421	5.65852	3.06525	4.14551	Yes	glycosyl hydrolase, putative, expressed
LOC_Os02g36830	1.86217	1.05346	24.1017	27.2916	4.1397	Yes	cytokinin-O-glucosyltransferase 2, putative, expressed
LOC_Os04g10160	0	0.287215	4.81118	0.111784	4.09933	Yes	cytochrome P450, putative, expressed
LOC_Os01g51050	1.02225	0.698688	12.4228	16.6783	4.07981	Yes	jacalin-like lectin domain containing protein, expressed
LOC_Os11g02100	0.738089	1.69358	16.7477	23.957	4.06517	Yes	peroxidase precursor, putative, expressed
LOC_Os10g31320	22.5216	17.0174	286.607	368.482	4.05034	Yes	retrotransposon protein, putative, unclassified, expressed
LOC_Os10g25400	0.306662	0.0484375	3.11349	2.56385	3.99892	Yes	GDSL-like lipase/acylhydrolase, putative, expressed
LOC_Os01g59580	0.176801	0.0241592	1.35026	1.8304	3.98435	Yes	retrotransposon protein, putative, unclassified
LOC_Os05g10310	0.115783	0.188754	2.71204	2.08962	3.97884	Yes	acid phosphatase, putative, expressed
LOC_Os09g38210	0.0474634	0.190006	2.01634	1.72551	3.97794	Yes	auxin efflux carrier component, putative, expressed
LOC_Os03g16660	0.256833	1.32246	13.1782	11.6666	3.97559	Yes	hypothetical protein
LOC_Os10g21790	0.583006	0.555216	14.4754	2.44902	3.89425	Yes	dehydration stress-induced protein, putative, expressed
LOC_Os02g53510	3.20547	1.37458	38.0165	29.8007	3.88822	Yes	oxidoreductase/ transition metal ion binding protein, putative, expressed
LOC_Os05g37060	1.70342	0.50737	11.9439	20.3612	3.86913	Yes	MYB family transcription factor, putative, expressed
LOC_Os08g41860	8.54817	3.22935	71.9988	98.8731	3.85881	Yes	hypothetical protein
LOC_Os08g01510	0.126631	0.0407324	0.887612	1.52189	3.84768	Yes	cytochrome P450, putative, expressed
LOC_Os06g01966	0.637318	0.447217	6.99678	8.61259	3.84726	Yes	auxin-induced protein 5NG4, putative, expressed
LOC_Os11g29150	0.118684	0.0768307	1.15644	1.63467	3.83549	Yes	expressed protein
LOC_Os05g33140	4.35532	1.58923	35.4223	48.7755	3.82414	Yes	CHIT5 - Chitinase family protein precursor, expressed
LOC_Os11g25990	1.53471	0.937708	14.963	19.9509	3.81981	Yes	indole-3-acetate beta-glucosyltransferase, putative
LOC_Os07g40690	0.137866	0.162615	2.1955	2.02528	3.81216	Yes	NAD dependent epimerase/dehydratase family protein, putative, expressed
LOC_Os01g10504	0.12431	0.149924	0.909753	2.91599	3.80226	Yes	OsMADS3 - MADS-box family gene with MIKCc type-box, expressed
LOC_Os01g68300	11.7912	5.01058	103.045	130.953	3.79981	Yes	expressed protein
LOC_Os09g21370	12.3916	16.073	187.073	207.697	3.79378	Yes	cysteine proteinase EP-B 1 precursor, putative, expressed
LOC_Os05g12640	35.6712	17.6268	382.778	344.52	3.77039	Yes	BURP domain containing protein, expressed
LOC_Os07g04560	1.23761	0.593949	10.5275	14.1781	3.75369	Yes	no apical meristem protein, putative
LOC_Os08g40690	0.637263	0.686501	9.91958	7.83746	3.74567	Yes	glycosyl hydrolase, putative, expressed
LOC_Os05g04000	11.8546	8.53895	122.65	144.716	3.71263	Yes	expressed protein
LOC_Os12g05440	0.374613	1.06616	10.5605	8.22685	3.70485	Yes	cytochrome P450, putative, expressed
LOC_Os11g27170	0.704594	0.623787	7.97035	9.31271	3.70162	Yes	OsSCP58 - Putative Serine Carboxypeptidase homologue, expressed
LOC_Os08g04560	0.766431	0.640907	7.77843	10.3102	3.68404	Yes	decarboxylase, putative, expressed
LOC_Os09g26940	0.307396	0.110946	1.88975	3.37766	3.65434	Yes	cytochrome P450, putative, expressed
LOC_Os09g27750	1.0452	2.0049	14.834	23.295	3.64396	Yes	1-aminocyclopropane-1-carboxylate oxidase 1, putative, expressed
LOC_Os01g34010	0.0748525	0.115422	0.919115	1.43751	3.63057	Yes	conserved hypothetical protein
LOC_Os11g15250	159.156	127.023	1665.83	1876.52	3.62971	Yes	THION31 - Plant thionin family protein precursor, expressed
LOC_Os04g56430	236.205	202.428	2386.68	3020.41	3.62377	Yes	cysteine-rich receptor-like protein kinase, putative, expressed
LOC_Os10g09240	0.910718	0.93774	14.5813	8.06406	3.61482	Yes	expressed protein
LOC_Os12g02060	1.05422	0.731883	8.19179	13.5778	3.60743	Yes	peroxidase precursor, putative
LOC_Os05g43940	1.01687	0.165983	6.33289	7.98174	3.59715	Yes	O-methyltransferase, putative, expressed
LOC_Os04g30090	0.123224	0.244923	1.56538	2.8809	3.59425	Yes	retrotransposon protein, putative, unclassified
LOC_Os03g37810	0.677324	0.292124	3.83388	7.73123	3.57647	Yes	expressed protein
LOC_Os03g64260	0.0736419	1.28972	6.21686	9.99457	3.57177	Yes	AP2 domain containing protein, expressed
LOC_Os01g41420	0.565167	1.19877	5.74699	14.8545	3.54588	Yes	transmembrane amino acid transporter protein, putative, expressed
LOC_Os06g05410	1.13512	0.731298	10.3245	11.3848	3.53997	Yes	hypothetical protein
LOC_Os01g14630	0.509734	0.260017	5.06289	3.83206	3.53052	Yes	polyprenyl synthetase, putative, expressed
LOC_Os09g20000	2.15266	1.20258	16.8276	21.4382	3.51157	Yes	heavy metal-associated domain containing protein, expressed
LOC_Os06g44275	0.0680014	0.26991	1.33012	2.52117	3.51063	Yes	expressed protein
LOC_Os11g03290	13.2401	12.694	120.892	170.057	3.48785	Yes	nucleoside-triphosphatase, putative, expressed
LOC_Os03g50490	0.542993	0.488465	5.08731	6.42151	3.47998	Yes	glutamine synthetase, catalytic domain containing protein, expressed
LOC_Os12g37510	0.259805	0.0751858	1.27587	2.30197	3.4169	Yes	UDP-glucoronosyl and UDP-glucosyl transferase domain containing protein, expressed
LOC_Os04g30110	0.274661	1.16549	6.01252	9.17297	3.3984	Yes	wall-associated receptor kinase 3 precursor, putative, expressed
LOC_Os07g44920	3.51659	2.1955	21.0521	38.5012	3.38209	Yes	expressed protein
LOC_Os08g36920	0.993384	0.535703	2.47164	13.4132	3.37691	Yes	AP2 domain containing protein, expressed
LOC_Os02g17780	0.442561	0.201951	3.42026	3.26042	3.37372	Yes	ent-kaurene synthase, chloroplast precursor, putative, expressed
LOC_Os05g25560	0.263796	0.318884	2.88988	3.14411	3.37234	Yes	glycosyl hydrolase family 10 protein, putative
LOC_Os08g38910	13.2116	10.4911	105.732	139.052	3.36838	Yes	caffeoyl-CoA O-methyltransferase, putative, expressed
LOC_Os11g42200	0.080256	0.0605542	0.759354	0.691319	3.3649	Yes	laccase precursor protein, putative, expressed
LOC_Os02g12310	1.05349	0.597457	6.49821	10.4036	3.35581	Yes	no apical meristem protein, putative, expressed
LOC_Os04g24430	0.172883	0.209525	1.10967	2.80281	3.3549	Yes	sucrose synthase, putative, expressed
LOC_Os06g02810	0.357614	0.146715	2.49226	2.66473	3.35409	Yes	expressed protein
LOC_Os09g33640	1.89086	1.09533	12.923	17.3768	3.34293	Yes	expressed protein
LOC_Os10g04660	0.296558	0.0478715	1.72578	1.73895	3.33046	Yes	hypothetical protein
LOC_Os08g40600	0.49432	0.389059	4.2604	4.5763	3.3224	Yes	thaumatin, putative
LOC_Os09g17660	9.96763	12.4298	79.8125	143.863	3.32	Yes	expressed protein
LOC_Os05g01380	2.79733	2.55114	30.6063	22.3167	3.3067	Yes	polygalacturonase inhibitor precursor, putative, expressed
LOC_Os09g34020	0.707654	1.11822	6.04413	11.9925	3.30427	Yes	expressed protein
LOC_Os10g25040	0.3827	0.12087	3.14263	1.8185	3.3004	Yes	red chlorophyll catabolite reductase, putative, expressed
LOC_Os10g33774	0.369864	0.0776194	2.24213	2.09452	3.27667	Yes	leucoanthocyanidin reductase, putative, expressed
LOC_Os03g61270	1.05408	0.800325	8.43308	9.51072	3.27446	Yes	OsMan04 - Endo-Beta-Mannanase, expressed
LOC_Os09g11170	2.01304	1.397	15.4539	17.5062	3.27286	Yes	protein binding protein, putative, expressed
LOC_Os09g31031	1.12523	2.52387	13.6369	21.4791	3.26651	Yes	ubiquitin family protein, putative, expressed
LOC_Os02g47810	1.51843	0.953826	11.1848	12.5921	3.26566	Yes	dof zinc finger domain containing protein, putative, expressed
LOC_Os02g26770	0.113388	0.0359438	0.571967	0.858013	3.2594	Yes	cytochrome P450, putative, expressed
LOC_Os10g28870	0.291639	0.322176	2.80036	3.00938	3.2426	Yes	MBTB40 - Bric-a-Brac, Tramtrack, Broad Complex BTB domain with Meprin and TRAF Homology MATH domain
LOC_Os07g48500	0.657845	0.937353	8.75404	6.24243	3.23282	Yes	stress responsive protein, putative, expressed
LOC_Os01g61070	7.03688	3.89269	48.4154	53.5312	3.22151	Yes	heavy metal-associated domain containing protein, expressed
LOC_Os06g47910	2.54778	2.03014	22.5725	19.7701	3.20934	Yes	GDSL-like lipase/acylhydrolase, putative, expressed
LOC_Os05g06920	0.365783	0.386155	3.01243	3.94098	3.20903	Yes	relA-SpoT like protein RSH4, putative, expressed
LOC_Os03g21870	1.04095	0.195147	5.15917	6.21113	3.20141	Yes	DUF623 domain containing protein, expressed
LOC_Os11g12310	0.0937195	0.142615	1.1862	0.986766	3.20076	Yes	retrotransposon protein, putative, unclassified
LOC_Os11g10870	4.86455	5.62892	48.1734	46.9671	3.18057	Yes	dirigent, putative, expressed
LOC_Os06g11760	5.73838	8.69187	56.9835	73.3245	3.17476	Yes	expressed protein
LOC_Os10g07200	3.87018	5.23481	26.8683	54.6104	3.16169	Yes	hsp20/alpha crystallin family protein, putative, expressed
LOC_Os10g42130	5.87074	3.68782	38.5803	45.9661	3.14488	Yes	no apical meristem protein, putative, expressed
LOC_Os09g22000	13.3986	8.7336	99.5703	95.7815	3.14185	Yes	hydrolase, HAD superfamily, Cof family, putative, expressed
LOC_Os03g32230	0.603525	1.71137	8.39805	12.0069	3.1399	Yes	ZOS3-12 - C2H2 zinc finger protein, expressed
LOC_Os01g24710	19.731	25.8804	201.319	199.24	3.13455	Yes	jacalin-like lectin domain containing protein, expressed
LOC_Os01g56810	3.49351	3.20128	27.3483	31.1942	3.12837	Yes	cytokinin dehydrogenase precursor, putative, expressed
LOC_Os03g18030	1.23022	0.933136	9.83096	9.03908	3.12476	Yes	leucoanthocyanidin dioxygenase, putative, expressed
LOC_Os11g26790	0.131716	0.367719	1.60968	2.73511	3.12092	Yes	dehydrin, putative, expressed
LOC_Os08g36250	0.10238	0.29837	1.19878	2.28381	3.11938	Yes	expressed protein
LOC_Os11g12040	0.0830099	0.218752	1.29985	1.31441	3.11492	Yes	disease resistance protein RPM1, putative, expressed
LOC_Os05g12400	0.670543	0.325806	4.05083	4.56493	3.11225	Yes	BURP domain containing protein, expressed
LOC_Os03g14720	0.694544	1.32552	8.36196	9.08749	3.1107	Yes	transcription initiation factor IIF, alpha subunit domain containing protein, expressed
LOC_Os11g13840	0.696378	0.305939	5.61249	3.01648	3.10585	Yes	AP2 domain containing protein, expressed
LOC_Os08g28790	1.00376	0.718476	5.82201	8.94818	3.10033	Yes	dirigent, putative, expressed
LOC_Os02g07110	0.121961	0.872738	6.11108	2.41543	3.09962	Yes	OsSAUR6 - Auxin-responsive SAUR gene family member, expressed
LOC_Os01g52480	2.53751	2.79788	17.2886	27.6317	3.0737	Yes	senescence-associated protein, putative, expressed
LOC_Os03g47270	0.816197	0.355361	4.95862	4.88683	3.07103	Yes	GCRP4 - Glycine and cysteine rich family protein precursor, expressed
LOC_Os01g64790	0.99804	0.771536	7.53765	7.16228	3.05433	Yes	AP2 domain containing protein, expressed
LOC_Os04g02580	4.63467	3.80104	24.3472	45.6137	3.05197	Yes	expressed protein
LOC_Os05g11620	8.35418	4.00977	67.5714	34.9113	3.05117	Yes	expressed protein
LOC_Os06g03670	1.65994	1.1988	7.21963	16.451	3.04965	Yes	dehydration-responsive element-binding protein, putative, expressed
LOC_Os12g05690	1.02598	1.31675	9.27611	10.0788	3.04644	Yes	expressed protein
LOC_Os04g01500	22.3622	21.1054	135.657	222.153	3.04118	Yes	expressed protein
LOC_Os06g04150	0.501487	1.29477	8.23571	6.527	3.0389	Yes	magnesium-protoporphyrin O-methyltransferase, putative, expressed
LOC_Os04g58200	4.37709	3.24713	29.1966	33.4605	3.03882	Yes	protochlorophyllide reductase A, chloroplast precursor, putative, expressed
LOC_Os04g30060	0.0623114	1.32677	4.67679	6.65554	3.02824	Yes	wall-associated receptor kinase-like 10 precursor, putative
LOC_Os03g15380	0.0641771	0.386632	1.98986	1.68534	3.02723	Yes	expressed protein
LOC_Os03g08520	4.44713	3.0651	18.1512	42.6276	3.01625	Yes	DUF581 domain containing protein, expressed
LOC_Os11g35930	0.757079	1.75909	8.76243	11.528	3.0115	Yes	chalcone synthase, putative, expressed
LOC_Os10g25290	9.52313	9.37076	71.0826	80.6554	3.00559	Yes	ZIM domain containing protein, putative, expressed
LOC_Os05g33860	3.06332	2.12266	21.8165	19.4037	2.99066	Yes	conserved hypothetical protein
LOC_Os08g01490	0.290016	0.121228	1.31095	1.95018	2.98731	Yes	cytochrome P450, putative, expressed
LOC_Os03g63310	1.85016	1.62841	13.0134	14.4914	2.98312	Yes	cytochrome P450 71E1, putative, expressed
LOC_Os04g21130	2.18747	0.95095	12.9203	11.8435	2.98012	Yes	F-box protein PP2-B1, putative, expressed
LOC_Os10g37340	4.85521	5.96879	40.0731	43.8694	2.95517	Yes	cystathionine gamma-synthase, putative, expressed
LOC_Os09g10010	36.0915	39.9931	298.244	288.524	2.94711	Yes	expressed protein
LOC_Os10g33450	1.36832	1.1034	9.46245	9.40681	2.93245	Yes	hypothetical protein
LOC_Os02g37540	2.2326	6.23579	36.2403	28.1585	2.92687	Yes	expressed protein
LOC_Os02g45780	4.36413	5.11288	29.2958	42.5115	2.92163	Yes	zinc finger, C3HC4 type domain containing protein, expressed
LOC_Os05g35410	0.692941	0.685159	4.39215	6.03121	2.91907	Yes	potassium channel AKT2/3, putative, expressed
LOC_Os11g47510	0.229565	0.107369	1.5746	0.947191	2.90391	Yes	glycosyl hydrolase, putative, expressed
LOC_Os10g28240	0.372511	0.290544	2.09125	2.85463	2.89903	Yes	calcium-transporting ATPase, plasma membrane-type, putative, expressed
LOC_Os12g22600	0.832184	0.790947	4.89606	7.14865	2.89155	Yes	tRNA synthetases class II domain containing protein, expressed
LOC_Os03g52910	0.417281	0.392595	2.43165	3.49252	2.87084	Yes	uncharacterized UPF0114 domain containing protein, expressed
LOC_Os11g27730	0.203743	0.249131	1.4854	1.81818	2.86685	Yes	cytochrome P450, putative, expressed
LOC_Os04g32850	1.54583	0.444971	7.46989	7.00569	2.8622	Yes	basic proline-rich protein, putative, expressed
LOC_Os07g35520	4.76314	4.31392	26.4088	39.5684	2.86167	Yes	glucan endo-1,3-beta-glucosidase precursor, putative, expressed
LOC_Os01g44360	0.507974	0.694655	2.91521	5.76767	2.85198	Yes	CBS domain containing membrane protein, putative, expressed
LOC_Os10g07210	11.1307	13.1734	55.8017	119.611	2.85148	Yes	hsp20/alpha crystallin family protein, putative, expressed
LOC_Os01g27360	0.646244	1.29339	5.73478	8.13318	2.8379	Yes	glutathione S-transferase, putative, expressed
LOC_Os11g44260	0.222155	0.20909	1.41439	1.66373	2.83547	Yes	conserved hypothetical protein
LOC_Os06g35560	3.44557	3.74998	23.7924	27.0956	2.82215	Yes	reticuline oxidase-like protein precursor, putative, expressed
LOC_Os04g52240	0.143676	0.314936	1.44386	1.78517	2.81575	Yes	terpene synthase, putative
LOC_Os06g04990	1.3597	1.45637	10.037	9.70557	2.80955	Yes	early nodulin 93 ENOD93 protein, putative, expressed
LOC_Os04g08390	0.810394	0.96058	4.91592	7.47715	2.80692	Yes	Leucine Rich Repeat family protein, expressed
LOC_Os03g09020	4.11698	6.22419	32.995	38.977	2.79904	Yes	dehydrogenase, putative, expressed
LOC_Os06g36310	0.150668	0.113893	0.732237	1.10326	2.7945	Yes	receptor-like protein kinase 5 precursor, putative, expressed
LOC_Os10g34730	0.473271	1.08971	4.70397	6.12612	2.79267	Yes	GEM, putative, expressed
LOC_Os07g37850	0.682829	0.222362	4.53654	1.73087	2.79157	Yes	expressed protein
LOC_Os02g06630	0.272075	0.335865	1.88333	2.30065	2.78287	Yes	peroxidase precursor, putative, expressed
LOC_Os12g36240	3023.76	3389.18	20872.6	23238.9	2.7821	Yes	inhibitor I family protein, putative
LOC_Os01g65690	0.398427	0.363367	3.64861	1.57137	2.77657	Yes	4,5-DOPA dioxygenase extradiol, putative, expressed
LOC_Os05g16200	0.278304	0.272597	1.38579	2.32864	2.75327	Yes	blight resistance protein T118, putative
LOC_Os03g38640	0.485482	0.457447	2.47414	3.85749	2.74736	Yes	expressed protein
LOC_Os03g32470	1.8987	2.18769	10.8426	16.5792	2.74643	Yes	leucoanthocyanidin dioxygenase, putative, expressed
LOC_Os12g36880	1.84969	4.55952	37.1976	5.71124	2.74306	Yes	pathogenesis-related Bet v I family protein, putative, expressed
LOC_Os05g51440	1.93191	3.26414	9.03791	25.7307	2.7423	Yes	hsp20/alpha crystallin family protein, putative, expressed
LOC_Os09g31430	13.6555	6.84224	60.9246	75.886	2.73864	Yes	Os9bglu30 - beta-glucosidase, similar to Os4bglu12 exoglucanase, expressed
LOC_Os09g31230	0.672923	0.650819	4.37729	4.42877	2.73387	Yes	expressed protein
LOC_Os03g59030	10.555	6.64911	56.3011	58.0697	2.73289	Yes	UDP-rhamnose rhamnosyltransferase, putative, expressed
LOC_Os07g10230	2.80608	2.6565	19.3977	16.838	2.72976	Yes	glucosyltransferase, putative, expressed
LOC_Os01g54450	1.48791	2.15792	8.30699	15.8641	2.72896	Yes	DUF584 domain containing protein, putative, expressed
LOC_Os11g20160	188.112	99.3252	916.677	978.29	2.72086	Yes	O-methyltransferase, putative, expressed
LOC_Os01g04290	1.04744	0.532699	4.38068	5.99651	2.71529	Yes	glycosyl hydrolase family 10 protein, putative
LOC_Os09g12660	3.72634	2.88292	17.4512	25.8678	2.71244	Yes	glucose-1-phosphate adenylyltransferase large subunit, chloroplast precursor, putative, expressed
LOC_Os02g26014	2.46664	1.95394	12.8009	16.0812	2.70786	Yes	terpene synthase, putative, expressed
LOC_Os11g13410	0.388107	0.477822	2.99643	2.62422	2.69842	Yes	mla1, putative, expressed
LOC_Os06g02730	0.194439	0.142946	1.20052	0.989062	2.69819	Yes	aspartic proteinase nepenthesin-2 precursor, putative, expressed
LOC_Os02g26430	0.139409	0.292731	1.278	1.51908	2.69435	Yes	OsWRKY42 - Superfamily of TFs having WRKY and zinc finger domains, expressed
LOC_Os10g42040	1.56372	0.901772	8.25962	7.67453	2.69218	Yes	expressed protein
LOC_Os01g43650	1.27955	1.01903	6.9862	7.84705	2.69002	Yes	OsWRKY11 - Superfamily of TFs having WRKY and zinc finger domains, expressed
LOC_Os07g25550	0.175032	0.373374	1.55137	1.986	2.68936	Yes	hAT dimerisation domain-containing protein, putative
LOC_Os03g03724	0.723627	0.527137	5.24116	2.81368	2.68705	Yes	expressed protein
LOC_Os10g33862	3.07311	2.07666	14.8511	18.0506	2.67558	Yes	expressed protein
LOC_Os05g05040	2.08722	2.44329	13.1258	15.4966	2.6594	Yes	expressed protein
LOC_Os08g01480	1.22758	0.929839	6.06997	7.51722	2.65487	Yes	cytochrome P450, putative, expressed
LOC_Os01g57050	5.2537	3.54337	21.4094	33.8334	2.65069	Yes	expressed protein
LOC_Os09g14700	3.8703	2.21781	17.2684	20.8497	2.64641	Yes	2-aminoethanethiol dioxygenase, putative, expressed
LOC_Os01g55510	13.9775	18.302	90.3318	111.736	2.64614	Yes	dynein light chain type 1 domain containing protein, expressed
LOC_Os03g16950	6.02949	8.11764	48.7814	39.4753	2.6412	Yes	cysteine-rich repeat secretory protein 55 precursor, putative, expressed
LOC_Os07g11490	1.57923	3.60574	17.041	15.1658	2.63496	Yes	expressed protein
LOC_Os07g10220	1.74036	2.3174	14.4182	10.7307	2.63174	Yes	anthocyanidin 3-O-glucosyltransferase, putative
LOC_Os06g03520	3.01431	1.52542	13.7791	14.3278	2.63024	Yes	DUF581 domain containing protein, expressed
LOC_Os01g11620	14.0125	9.45293	66.1926	78.8146	2.62751	Yes	GDSL-like lipase/acylhydrolase, putative, expressed
LOC_Os11g47570	0.127113	0.562804	2.11763	2.14176	2.62615	Yes	glycosyl hydrolase, putative, expressed
LOC_Os12g02080	5.35907	5.51983	27.2785	39.6053	2.62012	Yes	peroxidase precursor, putative, expressed
LOC_Os03g53020	5.35797	8.52162	20.7744	64.5044	2.61922	Yes	helix-loop-helix DNA-binding domain containing protein, expressed
LOC_Os01g11160	5.71354	2.86518	25.9191	26.7311	2.6176	Yes	amino acid permease family protein, putative, expressed
LOC_Os07g03740	0.302478	0.481327	1.88363	2.92595	2.61734	Yes	SCP-like extracellular protein
LOC_Os05g10370	32.6841	25.9945	163.354	196.354	2.61592	Yes	acid phosphatase, putative, expressed
LOC_Os01g22230	6.19148	5.72663	28.6778	44.3702	2.61569	Yes	peroxidase precursor, putative, expressed
LOC_Os08g36910	0.3913	0.0754984	1.40525	1.43667	2.606	Yes	alpha-amylase precursor, putative, expressed
LOC_Os03g45340	8.14944	9.26015	34.6259	71.1958	2.60368	Yes	hsp20/alpha crystallin family protein, putative, expressed
LOC_Os02g43280	0.380574	0.299005	1.36599	2.75851	2.60151	Yes	aldehyde dehydrogenase, putative, expressed
LOC_Os04g35210	1.46351	1.38552	7.85499	9.37356	2.59626	Yes	Leucine Rich Repeat family protein, expressed
LOC_Os03g18300	2.81539	2.27999	12.4241	18.3028	2.59224	Yes	chloroplast unusual positioning protein, putative, expressed
LOC_Os09g12650	0.2692	0.24402	1.69147	1.39293	2.58734	Yes	pyrophosphate--fructose 6-phosphate 1-phosphotransferase subunit alpha, putative, expressed
LOC_Os09g17650	0.298877	2.57464	7.71821	9.54332	2.58667	Yes	expressed protein
LOC_Os11g35710	0.965095	2.63662	10.1825	11.3709	2.58116	Yes	cycloartenol synthase, putative, expressed
LOC_Os04g53998	0.363237	0.195048	1.43422	1.90288	2.57952	Yes	kinase, putative, expressed
LOC_Os01g64960	8.72034	6.59954	45.2979	45.3962	2.5656	Yes	chlorophyll A-B binding protein, putative, expressed
LOC_Os06g44010	0.643686	1.59307	5.0533	8.1292	2.55914	Yes	OsWRKY28 - Superfamily of TFs having WRKY and zinc finger domains, expressed
LOC_Os03g55250	0.434524	0.308587	2.44939	1.92163	2.55632	Yes	cytochrome P450 81E1, putative, expressed
LOC_Os02g53180	6.33638	6.20054	43.0668	30.1101	2.54521	Yes	1-aminocyclopropane-1-carboxylate oxidase protein, putative, expressed
LOC_Os12g38120	38.0275	26.0582	186.818	187.157	2.54487	Yes	thaumatin family domain containing protein, expressed
LOC_Os04g39864	0.177667	0.124836	0.900203	0.863815	2.54384	Yes	Os4bglu11 - beta-glucosidase homologue, similar to Os4Bglu12 exoglucanase/beta-glucosidase, expressed
LOC_Os06g18820	0.225874	0.273819	1.83835	1.0657	2.53895	Yes	serine threonine kinase, putative, expressed
LOC_Os03g18070	20.4117	15.3762	79.7002	128.205	2.53838	Yes	omega-3 fatty acid desaturase, chloroplast precursor, putative, expressed
LOC_Os06g05000	1.05812	1.39245	6.75344	7.44823	2.53487	Yes	early nodulin 93 ENOD93 protein, putative, expressed
LOC_Os02g45450	2.2857	0.518001	3.57541	12.6638	2.53408	Yes	dehydration-responsive element-binding protein, putative, expressed
LOC_Os05g47690	8.96821	4.91392	35.0439	45.246	2.53199	Yes	reticulon domain containing protein, putative, expressed
LOC_Os03g41438	0.499493	0.445407	2.53082	2.91232	2.52621	Yes	serpin domain containing protein, putative, expressed
LOC_Os06g08640	7.58245	5.28403	34.6021	39.5137	2.52616	Yes	transferase family protein, putative, expressed
LOC_Os04g14680	3.90591	4.47189	16.5188	31.7266	2.52575	Yes	OsAPx3 - Peroxisomal Ascorbate Peroxidase encoding gene 5,8, expressed
LOC_Os09g25720	3.81957	3.09989	18.2463	21.3412	2.51632	Yes	glycine-rich cell wall structural protein 2 precursor, putative, expressed
LOC_Os03g02300	0.56842	0.386715	2.90456	2.54194	2.51155	Yes	expressed protein
LOC_Os05g13940	54.8931	58.4198	232.773	409.529	2.50294	Yes	retrotransposon protein, putative, unclassified, expressed
LOC_Os08g34240	1.25015	0.738309	5.86828	5.36386	2.49791	Yes	CAMK_KIN1/SNF1/Nim1_like.33 - CAMK includes calcium/calmodulin depedent protein kinases, expressed
LOC_Os05g05670	7.72177	7.42057	35.4539	50.0027	2.4966	Yes	1-aminocyclopropane-1-carboxylate oxidase, putative, expressed
LOC_Os09g31446	0.505328	0.570216	2.27884	3.78757	2.49578	Yes	expressed protein
LOC_Os10g30180	3.3385	4.95748	20.0735	26.5367	2.49016	Yes	hsp20/alpha crystallin family protein, putative, expressed
LOC_Os10g02380	8.57731	11.6972	52.7567	61.0723	2.48913	Yes	oxidoreductase, aldo/keto reductase family protein, putative, expressed
LOC_Os12g16410	1.99332	1.28695	9.44931	8.96109	2.48864	Yes	isoflavone reductase, putative, expressed
LOC_Os02g58170	1.39801	1.42272	7.81685	8.00044	2.48736	Yes	transposon protein, putative, unclassified
LOC_Os06g42690	1.83998	2.6824	12.5434	12.7268	2.48228	Yes	bZIP transcription factor domain containing protein, expressed
LOC_Os03g14040	4.09791	2.43201	16.5209	19.7062	2.47193	Yes	expressed protein
LOC_Os05g38860	2.96976	3.43956	17.7085	17.849	2.47191	Yes	expressed protein
LOC_Os01g44090	2.73028	3.08582	14.125	18.0796	2.46914	Yes	X8 domain containing protein, expressed
LOC_Os04g47300	1.64895	1.3765	6.86344	9.8456	2.46541	Yes	CAMK_CAMK_like.26 - CAMK includes calcium/calmodulin depedent protein kinases, expressed
LOC_Os01g41160	3.7894	2.82401	16.2779	20.244	2.46529	Yes	FAD dependent oxidoreductase domain containing protein, expressed
LOC_Os01g04050	138.659	119.171	708.064	714.661	2.46417	Yes	BBTI12 - Bowman-Birk type bran trypsin inhibitor precursor, expressed
LOC_Os10g18150	3.92231	3.28059	20.7592	18.8865	2.46052	Yes	crooked neck, putative, expressed
LOC_Os08g43440	2.29522	2.12641	11.3399	12.9964	2.46046	Yes	cytochrome P450, putative, expressed
LOC_Os02g08270	5.85494	4.9132	26.3486	32.7017	2.45517	Yes	class I glutamine amidotransferase, putative, expressed
LOC_Os01g66610	1.82321	1.61801	9.30116	9.46721	2.44731	Yes	serine/threonine-protein kinase receptor precursor, putative, expressed
LOC_Os11g10480	13.8527	11.073	59.7708	76.0764	2.44628	Yes	dehydrogenase, putative, expressed
LOC_Os04g23550	2.05194	1.57741	5.98431	13.7938	2.44612	Yes	basic helix-loop-helix family protein, putative, expressed
LOC_Os05g04210	0.739839	0.505978	3.17834	3.58844	2.44138	Yes	MYB family transcription factor, putative, expressed
LOC_Os10g17100	2.76834	3.01053	15.1305	16.2235	2.43979	Yes	hypothetical protein
LOC_Os07g25150	6.19598	4.9459	32.2542	27.9773	2.43453	Yes	myb-related protein 306, putative
LOC_Os01g73250	114.379	42.8623	368.071	474.331	2.42153	Yes	abscisic stress-ripening, putative, expressed
LOC_Os05g50260	4.77287	2.4826	15.9606	22.8785	2.42037	Yes	polygalacturonase, putative, expressed
LOC_Os02g07850	0.314319	0.235879	0.940427	1.99346	2.41479	Yes	DUF630/DUF632 domains containing protein, putative
LOC_Os07g31200	0.342027	0.353318	1.86556	1.83348	2.41135	Yes	expressed protein
LOC_Os08g31090	4.89299	7.82867	27.7378	39.9034	2.41061	Yes	expressed protein
LOC_Os10g31460	0.510284	0.713708	2.6737	3.80948	2.40511	Yes	retrotransposon protein, putative, unclassified, expressed
LOC_Os09g37260	2.98614	3.48392	15.2711	18.93	2.40219	Yes	conserved hypothetical protein
LOC_Os01g07620	0.725963	0.460482	3.39665	2.86751	2.40048	Yes	expressed protein
LOC_Os04g48350	1.0231	1.0861	3.75728	7.36455	2.39862	Yes	dehydration-responsive element-binding protein, putative, expressed
LOC_Os07g08150	18.9776	10.5472	85.7124	69.8431	2.39743	Yes	early light-induced protein, chloroplast precursor, putative, expressed
LOC_Os05g31660	0.656979	0.323024	2.23927	2.90555	2.39226	Yes	expressed protein
LOC_Os01g50070	8.44749	5.85969	29.3841	45.6118	2.39007	Yes	multidrug resistance protein 1, putative
LOC_Os01g55690	1.40136	0.922176	6.18324	5.99225	2.38959	Yes	glutelin, putative, expressed
LOC_Os03g51740	1.45573	1.56175	6.18374	9.61728	2.3886	Yes	aminotransferase, classes I and II, domain containing protein, expressed
LOC_Os01g03870	2.70891	3.08995	10.6654	19.6791	2.38759	Yes	expressed protein
LOC_Os10g40720	58.7504	53.0201	266.299	317.126	2.38401	Yes	expansin precursor, putative, expressed
LOC_Os12g07340	2.2712	1.89262	10.8834	10.8036	2.38085	Yes	conserved hypothetical protein
LOC_Os05g37190	2.11789	3.87919	11.7117	19.3486	2.37274	Yes	ZOS5-08 - C2H2 zinc finger protein, expressed
LOC_Os04g49690	1.77337	1.82593	6.72472	11.9165	2.37271	Yes	FERONIA receptor-like kinase, putative, expressed
LOC_Os03g02800	0.844863	1.16889	4.07768	6.34787	2.37217	Yes	no apical meristem protein, putative, expressed
LOC_Os01g38359	0.649077	0.508288	3.50429	2.48043	2.37044	Yes	peptidyl-prolyl cis-trans isomerase, FKBP-type, putative, expressed
LOC_Os11g37774	1.14856	2.88578	9.13529	11.6601	2.36586	Yes	stripe rust resistance protein Yr10, putative, expressed
LOC_Os01g09540	3.49106	3.32689	17.2742	17.8124	2.36351	Yes	HAD superfamily phosphatase, putative, expressed
LOC_Os12g33610	3.18222	1.02532	9.58547	12.0603	2.36303	Yes	phenylalanine ammonia-lyase, putative, expressed
LOC_Os02g32814	24.3113	19.7337	111.244	114.903	2.36021	Yes	heavy metal-associated domain containing protein, expressed
LOC_Os09g17152	1.15672	2.96011	8.96836	12.1081	2.35602	Yes	OsFBX319 - F-box domain containing protein, expressed
LOC_Os04g37820	9.96067	13.668	60.4301	60.4573	2.35506	Yes	cytokinin-O-glucosyltransferase 2, putative, expressed
LOC_Os07g25050	110.655	243.651	679.829	1132.58	2.35484	Yes	thionin-like peptide, putative
LOC_Os10g06510	0.467094	0.23284	1.40191	2.17491	2.35339	Yes	cyclin-dependent kinase G-1, putative, expressed
LOC_Os10g01920	2.06341	0.834388	6.70796	8.08251	2.35164	Yes	transferase family protein, putative, expressed
LOC_Os03g42810	0.771272	0.949131	3.38225	5.33903	2.34179	Yes	endonuclease/exonuclease/phosphatase family domain containing protein, expressed
LOC_Os05g01370	1.47737	1.56479	8.75203	6.65083	2.34003	Yes	polygalacturonase inhibitor precursor, putative, expressed
LOC_Os01g61010	0.868139	0.90807	4.6996	4.27158	2.3365	Yes	nodulin, putative, expressed
LOC_Os03g18490	0.492653	0.789152	2.60558	3.84946	2.33225	Yes	RPGR, putative, expressed
LOC_Os01g27860	1.4979	0.750032	4.49318	6.81129	2.33022	Yes	expressed protein
LOC_Os01g57840	10.0887	12.2094	51.6725	59.8782	2.32271	Yes	expressed protein
LOC_Os12g44100	0.403938	0.205167	1.49555	1.55139	2.3226	Yes	peptide transporter PTR2, putative, expressed
LOC_Os03g13180	0.268953	0.318764	1.11943	1.81959	2.32214	Yes	peroxidase precursor, putative, expressed
LOC_Os07g39250	0.234253	0.276273	1.13674	1.41162	2.31951	Yes	expressed protein
LOC_Os12g03200	0.97009	0.482769	3.97783	3.27346	2.31934	Yes	MATE efflux family protein, putative, expressed
LOC_Os05g25920	4.69338	5.90978	20.9629	31.8423	2.31619	Yes	expressed protein
LOC_Os06g25950	10.1019	7.69	40.6949	47.7793	2.31404	Yes	expressed protein
LOC_Os09g31120	5.65498	4.30173	19.5416	29.9626	2.31381	Yes	pirin, putative, expressed
LOC_Os09g07440	1.0513	1.18249	5.73348	5.33717	2.30918	Yes	retrotransposon protein, putative, unclassified
LOC_Os12g10220	269.018	319.744	1211.25	1704.73	2.30822	Yes	expressed protein
LOC_Os01g50940	0.492815	0.547339	2.33161	2.80691	2.30456	Yes	helix-loop-helix DNA-binding domain containing protein, expressed
LOC_Os01g14410	22.6762	14.2682	83.1205	99.09	2.30218	Yes	early light-induced protein, chloroplast precursor, putative, expressed
LOC_Os03g16610	30.3256	15.0538	96.1992	126.963	2.29798	Yes	laccase precursor protein, putative, expressed
LOC_Os07g25060	6.02689	4.59701	26.4542	25.7638	2.29724	Yes	thionin-like peptide, putative
LOC_Os06g04480	8.81362	5.23709	41.9733	26.7589	2.29034	Yes	expressed protein
LOC_Os11g32650	8.42137	3.41683	32.0709	25.5806	2.28391	Yes	chalcone synthase, putative, expressed
LOC_Os01g10670	0	1.11245	3.67634	1.73186	2.28141	Yes	hypothetical protein
LOC_Os09g07450	6.69127	7.13629	29.8105	37.3477	2.28002	Yes	flavonol synthase, putative
LOC_Os01g05080	0.201886	0.386631	1.17012	1.68534	2.27857	Yes	thylakoid lumenal protein, putative, expressed
LOC_Os04g58870	0.214351	0.287976	1.04817	1.38189	2.27429	Yes	exo70 exocyst complex subunit, putative, expressed
LOC_Os02g32140	3.83845	2.8229	17.6471	14.5545	2.27324	Yes	AP2 domain containing protein, expressed
LOC_Os03g15340	42.0918	31.3954	150.061	204.443	2.27024	Yes	plastocyanin-like domain containing protein, putative, expressed
LOC_Os11g05380	1.51659	1.46769	7.11372	7.24479	2.26645	Yes	cytochrome P450, putative, expressed
LOC_Os09g13470	0.23945	0.146256	0.790187	1.06256	2.26409	Yes	plant protein of unknown function domain containing protein, expressed
LOC_Os03g13690	1.23296	3.64314	11.214	12.194	2.2632	Yes	hypothetical protein
LOC_Os06g39240	4.75692	5.31662	20.7626	27.5897	2.26301	Yes	endothelial differentiation-related factor 1, putative, expressed
LOC_Os05g05060	9.16971	13.1247	46.0488	60.7452	2.26008	Yes	expressed protein
LOC_Os07g46920	0.74982	1.17984	4.50584	4.7144	2.25646	Yes	sex determination protein tasselseed-2, putative, expressed
LOC_Os06g04220	1.74181	2.28369	8.22193	11.0043	2.25584	Yes	expressed protein
LOC_Os04g47420	0.915121	0.901013	4.48633	4.1471	2.24906	Yes	transmembrane amino acid transporter protein, putative, expressed
LOC_Os03g63970	6.67936	7.97173	36.3476	33.133	2.2456	Yes	gibberellin 20 oxidase 1, putative, expressed
LOC_Os03g28040	6.95462	2.85387	24.836	21.676	2.2455	Yes	zinc finger, C3HC4 type domain containing protein, expressed
LOC_Os01g50080	2.64719	1.02461	8.3084	9.08403	2.2439	Yes	MDR-like ABC transporter, putative, expressed
LOC_Os03g50820	2.65117	2.3849	10.9279	12.9261	2.24386	Yes	cytochrome b561, putative, expressed
LOC_Os08g04460	25.208	22.899	106.14	121.604	2.2431	Yes	NADPH-dependent FMN reductase domain containing protein, expressed
LOC_Os07g44250	8.33672	8.57827	38.4528	41.5478	2.24171	Yes	dirigent, putative, expressed
LOC_Os10g33540	0.236388	0.269134	0.958403	1.43154	2.24113	Yes	alcohol oxidase, putative, expressed
LOC_Os11g48060	6.24196	5.22907	22.864	31.3657	2.24109	Yes	laccase-22 precursor, putative, expressed
LOC_Os04g35310	0.245319	0.287509	1.01755	1.49198	2.23568	Yes	MBTB4 - Bric-a-Brac, Tramtrack, Broad Complex BTB domain with Meprin and TRAF Homology MATH domain, expressed
LOC_Os02g39930	14.1017	27.007	73.6032	119.947	2.23519	Yes	OsTIL-1 Temperature-induced lipocalin-1, expressed
LOC_Os09g30490	4.38688	4.27907	18.4481	22.3224	2.2341	Yes	EF hand family protein, expressed
LOC_Os06g10050	1.53167	1.34908	8.09731	5.40062	2.22822	Yes	expressed protein
LOC_Os02g04510	3.79539	1.85912	10.115	16.3577	2.22703	Yes	UOS1, putative, expressed
LOC_Os04g51090	0.386158	0.227327	1.42724	1.44002	2.22457	Yes	tRNA-splicing endonuclease positive effector-related, putative, expressed
LOC_Os06g37610	3.64843	2.03578	12.4338	14.1116	2.22343	Yes	Cyclopropane-fatty-acyl-phospholipid synthase, putative, expressed
LOC_Os01g46140	1.13028	0.700014	3.70159	4.84347	2.22302	Yes	expressed protein
LOC_Os02g17150	0.233625	0.101425	0.616041	0.947388	2.22226	Yes	OsSub18 - Putative Subtilisin homologue, expressed
LOC_Os09g28440	0.059599	0.617467	1.23641	1.92255	2.22208	Yes	AP2 domain containing protein, expressed
LOC_Os01g14670	149.851	123.49	548.095	726.838	2.22165	Yes	Cupin domain containing protein, expressed
LOC_Os03g56200	0.226676	0.217396	0.824101	1.24095	2.21732	Yes	expressed protein
LOC_Os07g18120	4.61125	2.61015	16.1039	17.4693	2.21696	Yes	aldehyde oxidase, putative, expressed
LOC_Os01g49660	1.05093	0.607344	4.39963	3.30929	2.21684	Yes	reticulon domain containing protein, putative
LOC_Os03g10320	6.06523	5.3538	27.3391	25.7181	2.21611	Yes	expressed protein
LOC_Os05g48570	9.9015	11.8074	45.358	55.4855	2.21576	Yes	expressed protein
LOC_Os06g41070	0.117239	0.32655	0.703687	1.35566	2.21424	Yes	cytochrome P450, putative, expressed
LOC_Os11g12240	0.126702	0.301418	0.703341	1.27976	2.21168	Yes	retrotransposon protein, putative, unclassified, expressed
LOC_Os01g34890	4.67278	3.16947	16.3363	19.9574	2.21038	Yes	GLUCAN SYNTHASE-LIKE protein, putative
LOC_Os04g39880	53.7489	53.419	222.611	272.214	2.20704	Yes	Os4bglu12 - beta-glucosidase, exo-beta-glucanase, expressed
LOC_Os04g34360	0.0350663	0.509537	1.48585	1.02461	2.20467	Yes	serine/threonine-protein kinase receptor precursor, putative, expressed
LOC_Os04g32940	0.788069	0.414448	2.69156	2.84969	2.20415	Yes	Leucine Rich Repeat family protein, expressed
LOC_Os01g67810	3.829	3.54987	14.8935	19.0881	2.20328	Yes	transposon protein, putative, unclassified, expressed
LOC_Os11g45740	1.65133	1.7445	6.23834	9.37229	2.20069	Yes	MYB family transcription factor, putative, expressed
LOC_Os01g09100	13.6891	20.6811	73.0994	84.8467	2.2002	Yes	OsWRKY10 - Superfamily of TFs having WRKY and zinc finger domains, expressed
LOC_Os04g32010	0.202439	0.124104	0.501747	0.998229	2.19959	Yes	thiamine pyrophosphate enzyme, C-terminal TPP binding domain containing protein, expressed
LOC_Os02g40530	0.788092	1.27546	3.72124	5.75325	2.19892	Yes	MYB family transcription factor, putative, expressed
LOC_Os01g60780	2.09303	1.65189	9.55636	7.61548	2.19704	Yes	solute carrier family 35 member E3, putative, expressed
LOC_Os06g51060	20.7472	19.5824	98.3875	86.3904	2.19588	Yes	CHIT8 - Chitinase family protein precursor, expressed
LOC_Os03g51530	0.863351	0.547793	3.4747	2.98481	2.19456	Yes	expressed protein
LOC_Os10g31670	30.3076	24.2991	125.678	123.564	2.19039	Yes	retrotransposon protein, putative, unclassified, expressed
LOC_Os07g22850	0.222665	0.0954456	0.655477	0.792478	2.18642	Yes	chalcone and stilbene synthases, putative, expressed
LOC_Os08g07690	3.32795	4.1233	15.9095	17.9988	2.18608	Yes	expressed protein
LOC_Os02g45420	2.01467	0.770341	5.72666	6.94313	2.18563	Yes	AP2 domain containing protein, expressed
LOC_Os01g12110	2.62186	6.86478	19.2416	23.9143	2.18559	Yes	expressed protein
LOC_Os01g04640	3.81867	4.59731	18.5519	19.6469	2.18232	Yes	reticulon domain containing protein, putative, expressed
LOC_Os04g51340	0.442004	0.384875	1.873	1.87741	2.1813	Yes	pectinacetylesterase domain containing protein, expressed
LOC_Os04g31350	0.936658	1.34328	4.60767	5.70936	2.17796	Yes	expressed protein
LOC_Os06g49840	27.3355	27.0032	108.555	137.231	2.17735	Yes	OsMADS16 - MADS-box family gene with MIKCc type-box, expressed
LOC_Os05g30770	0.34236	0.652045	1.58217	2.9003	2.17239	Yes	esterase PIR7, putative
LOC_Os03g06170	5.47361	5.53343	19.2442	30.2882	2.16995	Yes	hsp20/alpha crystallin family protein, putative, expressed
LOC_Os06g03240	1.00087	0.645627	4.39244	3.01534	2.16964	Yes	expressed protein
LOC_Os03g15050	127.781	171.813	616.286	729.457	2.16732	Yes	phosphoenolpyruvate carboxykinase, putative, expressed
LOC_Os06g32240	10.6586	1.15264	26.6206	26.2387	2.162	Yes	THION9 - Plant thionin family protein precursor, expressed
LOC_Os10g37350	4.71601	2.26915	16.0026	15.1771	2.15824	Yes	expressed protein
LOC_Os04g02550	0.31585	0.213664	1.04899	1.29357	2.14534	Yes	expressed protein
LOC_Os11g06980	0.279311	0.211211	1.47916	0.688898	2.14401	Yes	BURP domain containing protein, expressed
LOC_Os06g45940	0.555937	0.825281	2.85961	3.23578	2.14178	Yes	potassium transporter, putative, expressed
LOC_Os05g02760	3.17546	3.29178	13.8744	14.6576	2.14136	Yes	expressed protein
LOC_Os05g47840	1.2276	0.804711	3.75114	5.20995	2.14055	Yes	IPP transferase, putative, expressed
LOC_Os02g05470	2.85655	2.5513	9.38106	14.4585	2.14023	Yes	CCT motif family protein, expressed
LOC_Os10g19160	0.237987	0.198578	0.850646	1.07171	2.1386	Yes	receptor kinase, putative, expressed
LOC_Os05g09020	6.92791	10.7313	33.5259	44.203	2.13803	Yes	OsWRKY67 - Superfamily of TFs having WRKY and zinc finger domains, expressed
LOC_Os04g45710	0.347579	0.664682	2.84394	1.60965	2.13739	Yes	hypothetical protein
LOC_Os03g60570	1.5748	2.85336	8.15573	11.3072	2.13595	Yes	ZOS3-22 - C2H2 zinc finger protein, expressed
LOC_Os05g33220	6.98707	10.2464	28.6721	46.9848	2.13426	Yes	AWPM-19-like membrane family protein, putative, expressed
LOC_Os12g02370	6.11619	5.6767	21.5891	30.1413	2.1331	Yes	chalcone--flavonone isomerase, putative, expressed
LOC_Os06g05010	0.586145	0.399268	1.00615	3.31217	2.13167	Yes	early nodulin 93 ENOD93 protein, putative, expressed
LOC_Os01g37040	1.98387	1.31906	6.31117	8.1593	2.13129	Yes	retrotransposon protein, putative, Ty1-copia subclass, expressed
LOC_Os03g63200	0.221468	0.264908	0.985278	1.14558	2.13129	Yes	powdery mildew resistance protein PM3b, putative, expressed
LOC_Os06g10510	21.0382	6.67699	73.8888	47.4733	2.13057	Yes	oxidoreductase/ transition metal ion binding protein, putative, expressed
LOC_Os03g08580	0.142057	0.279887	0.832173	1.01263	2.12834	Yes	expressed protein
LOC_Os07g35740	1.34667	1.51721	5.59934	6.90925	2.12687	Yes	TKL_IRAK_DUF26-ld.2 - DUF26 kinases have homology to DUF26 containing loci, expressed
LOC_Os05g50730	1.5546	0.728665	5.10835	4.86165	2.1265	Yes	expressed protein
LOC_Os07g47790	0.886735	0.310302	2.809	2.40703	2.12348	Yes	AP2 domain containing protein, expressed
LOC_Os09g36880	1.97181	1.21611	7.70663	6.16347	2.12129	Yes	GDSL-like lipase/acylhydrolase, putative, expressed
LOC_Os01g07850	3.25443	2.85926	12.8793	13.51	2.10984	Yes	glyoxalase family protein, putative, expressed
LOC_Os08g31660	6.82883	3.76153	25.2093	20.392	2.10632	Yes	VQ domain containing protein, putative, expressed
LOC_Os07g23510	1.07842	2.11095	7.75763	5.94667	2.10329	Yes	hypothetical protein
LOC_Os07g18990	19.8243	8.49323	76.8588	44.6752	2.10159	Yes	LTPL40 - Protease inhibitor/seed storage/LTP family protein precursor, expressed
LOC_Os01g47610	3.18834	1.60492	9.10393	11.4378	2.09947	Yes	lipase class 3 family protein, putative, expressed
LOC_Os03g59110	0.285976	0.167939	0.986616	0.958638	2.09947	Yes	pheophorbide a oxygenase, chloroplast precursor, putative, expressed
LOC_Os02g36320	0.245552	0.364611	1.31307	1.28662	2.09107	Yes	RING-H2 finger protein ATL3B precursor, putative
LOC_Os12g43810	5.32552	8.09997	24.5506	32.6077	2.08999	Yes	expressed protein
LOC_Os08g39290	0.713619	2.05511	4.56826	7.21914	2.08995	Yes	EF hand family protein, expressed
LOC_Os03g21960	38.3297	34.9782	154.397	157.054	2.08696	Yes	aminotransferase, putative, expressed
LOC_Os01g66030	0.620107	0.817924	2.815	3.28785	2.08539	Yes	OsMADS2 - MADS-box family gene with MIKCc type-box, expressed
LOC_Os08g20130	9.4393	10.0696	38.7443	44.0431	2.08528	Yes	flavonol sulfotransferase, putative, expressed
LOC_Os06g11280	1.95661	2.60159	7.62337	11.6795	2.08228	Yes	12-oxophytodienoate reductase, putative, expressed
LOC_Os07g38810	0.856991	0.609356	3.12247	3.07591	2.07967	Yes	lectin receptor-type protein kinase, putative, expressed
LOC_Os04g32480	1.33917	1.77955	5.85745	7.3038	2.07727	Yes	zinc-finger protein, putative, expressed
LOC_Os02g19980	2.21733	3.90743	10.3191	15.4842	2.07483	Yes	hypothetical protein
LOC_Os06g08680	0.488494	0.758967	3.06319	2.18807	2.07367	Yes	expressed protein
LOC_Os10g30210	0.961628	0.905481	3.79787	4.0598	2.0733	Yes	expressed protein
LOC_Os02g02400	97.4375	117.833	378.934	526.749	2.07285	Yes	catalase isozyme A, putative, expressed
LOC_Os01g50440	4.59227	4.90534	16.9598	22.992	2.07262	Yes	AWPM-19-like membrane family protein, putative, expressed
LOC_Os12g32610	0.800194	0.811022	3.32391	3.4511	2.07207	Yes	expressed protein
LOC_Os08g43654	1.13282	0.815735	2.84263	5.33741	2.0697	Yes	MATE efflux family protein, putative, expressed
LOC_Os02g46180	0.80957	0.508044	3.49262	2.0338	2.06842	Yes	DUF581 domain containing protein, expressed
LOC_Os05g49040	2.34534	2.67043	8.73548	12.3018	2.0684	Yes	expressed protein
LOC_Os01g42350	0.224874	0.246646	1.07288	0.90348	2.06745	Yes	pleiotropic drug resistance protein, putative
LOC_Os11g02130	1.16758	1.56325	4.82317	6.60565	2.06526	Yes	peroxidase precursor, putative, expressed
LOC_Os11g13820	0.216334	0.543549	1.57687	1.59837	2.06302	Yes	protein phosphatase 2C, putative, expressed
LOC_Os08g31140	0.414289	0.208854	1.58958	1.01156	2.06151	Yes	heavy metal-associated domain containing protein, expressed
LOC_Os05g40400	3.00525	1.42341	10.7941	7.68198	2.06072	Yes	harpin-induced protein 1 domain containing protein, expressed
LOC_Os07g23640	7.34558	11.5296	32.543	46.2009	2.06068	Yes	retrotransposon protein, putative, Ty3-gypsy subclass, expressed
LOC_Os03g01320	127.815	69.0701	384.713	436.063	2.05964	Yes	LTPL116 - Protease inhibitor/seed storage/LTP family protein precursor, expressed
LOC_Os05g30570	0.192487	0.243918	0.603445	1.21514	2.05908	Yes	heavy metal-associated domain containing protein, expressed
LOC_Os07g34720	4.58875	4.01523	16.0065	19.8177	2.05786	Yes	harpin-induced protein 1 domain containing protein, expressed
LOC_Os04g36820	2.12298	1.36361	8.46148	6.04696	2.057	Yes	expressed protein
LOC_Os03g08330	14.1821	21.6317	58.3529	90.4425	2.05474	Yes	ZIM domain containing protein, putative, expressed
LOC_Os11g40410	1.01718	2.29111	7.22002	6.51901	2.05412	Yes	expressed protein
LOC_Os01g53550	0.969334	0.182427	2.50242	2.27202	2.05149	Yes	expressed protein
LOC_Os11g36190	0.919503	1.12506	5.0593	3.41586	2.05145	Yes	receptor kinase, putative, expressed
LOC_Os07g46280	1.30848	1.31803	4.31705	6.56088	2.05018	Yes	Os7bglu26 - beta-mannosidase/glucosidase/exoglucanase, expressed
LOC_Os12g43380	3.49681	3.10127	15.3887	11.9281	2.04967	Yes	thaumatin, putative, expressed
LOC_Os10g05660	26.0103	22.019	96.0252	102.657	2.04848	Yes	thaumatin, putative, expressed
LOC_Os04g59440	11.4899	8.93408	40.4865	43.8708	2.04625	Yes	chlorophyll A-B binding protein, putative, expressed
LOC_Os01g72100	25.2512	19.1123	81.8538	101.206	2.04487	Yes	OsCML10 - Calmodulin-related calcium sensor protein, expressed
LOC_Os01g57880	13.9809	12.0733	44.2446	63.1689	2.04359	Yes	plastocyanin-like domain containing protein, putative, expressed
LOC_Os03g46860	2.61511	2.40034	9.98487	10.6322	2.03939	Yes	helix-loop-helix DNA-binding protein, putative, expressed
LOC_Os06g45580	0.568487	0.318937	2.07159	1.57232	2.03779	Yes	RING-H2 finger protein, putative, expressed
LOC_Os06g43820	0.378506	0.43838	1.07878	2.2749	2.03754	Yes	hypothetical protein
LOC_Os04g58940	1.17514	1.63761	5.64991	5.85424	2.0321	Yes	expressed protein
LOC_Os12g38270	31.1668	25.7359	109.429	122.894	2.02956	Yes	metallothionein, putative, expressed
LOC_Os04g43650	2.63514	2.8891	13.8233	8.72935	2.02945	Yes	L-allo-threonine aldolase, putative, expressed
LOC_Os12g43340	9.26951	7.9171	36.7617	33.3748	2.02888	Yes	actin-depolymerizing factor, putative, expressed
LOC_Os01g14770	0.155061	0.195045	0.572971	0.855732	2.02884	Yes	retrotransposon protein, putative, unclassified, expressed
LOC_Os08g43290	1.12739	0.929385	4.19772	4.17984	2.02614	Yes	LTPL44 - Protease inhibitor/seed storage/LTP family protein precursor, expressed
LOC_Os11g47944	8.89647	9.69623	33.6995	41.9689	2.02496	Yes	thaumatin, putative
LOC_Os04g27340	0.436448	0.577675	1.68662	2.43817	2.02409	Yes	terpene synthase, putative, expressed
LOC_Os02g48280	2.12568	1.97648	9.1837	7.43603	2.01844	Yes	expressed protein
LOC_Os02g07030	1.51502	1.12272	6.00235	4.66887	2.01635	Yes	DUF640 domain containing protein, putative, expressed
LOC_Os10g41660	1.37665	1.1299	5.58459	4.50309	2.00882	Yes	zinc finger, C3HC4 type domain containing protein, expressed
LOC_Os05g42250	0.319831	0.458066	1.38622	1.73385	2.00393	Yes	cyclic nucleotide-gated ion channel 2, putative, expressed
LOC_Os05g13620	0.523704	0.291834	1.74951	1.51442	2.00079	Yes	RNA recognition motif containing protein, putative, expressed
LOC_Os01g03390	44.3204	59.6117	200.834	214.447	1.99845	Yes	BBTI7 - Bowman-Birk type bran trypsin inhibitor precursor, expressed
LOC_Os01g04350	17.9368	15.9656	63.0416	72.2596	1.99672	Yes	hsp20/alpha crystallin family protein, putative, expressed
LOC_Os01g66530	1.65822	1.40519	5.29437	6.92741	1.99624	Yes	ARGOS, putative, expressed
LOC_Os02g52260	1.12816	1.66535	5.72879	5.41069	1.99553	Yes	expressed protein
LOC_Os02g15280	1.28552	1.16504	4.425	5.3203	1.99159	Yes	VQ domain containing protein, putative, expressed
LOC_Os02g06150	0.350791	0.666407	1.79659	2.24783	1.99133	Yes	brassinosteroid LRR receptor kinase precursor, putative
LOC_Os04g02910	21.9921	21.354	67.0012	105.293	1.9909	Yes	membrane related protein CP5, putative, expressed
LOC_Os03g17470	21.4862	14.7378	64.0549	79.8252	1.98985	Yes	IN2-1 protein, putative, expressed
LOC_Os07g38800	0.474377	0.806379	2.91124	2.17075	1.9884	Yes	lectin-like receptor kinase, putative, expressed
LOC_Os04g48870	4.72872	5.51374	19.9363	20.6965	1.98808	Yes	nitrilase-associated protein, putative, expressed
LOC_Os04g04060	1.23148	0.968921	3.94343	4.77665	1.98657	Yes	dynamin family protein, putative, expressed
LOC_Os09g24530	0.351242	0.698002	2.49545	1.66193	1.98633	Yes	ribulose-1,5 bisphosphate carboxylase/oxygenase large subunit N-methyltransferase, chloroplast precursor, putative, expressed
LOC_Os01g63620	0.956831	1.02954	4.48772	3.37951	1.98572	Yes	expressed protein
LOC_Os04g12460	0.303334	0.309155	1.0519	1.36901	1.98279	Yes	Leucine Rich Repeat family protein, expressed
LOC_Os12g18960	0.155735	0.317829	1.14489	0.719091	1.97676	Yes	integral membrane protein DUF6 containing protein, expressed
LOC_Os04g28420	1.59206	1.92628	5.6881	8.14003	1.97464	Yes	peptidyl-prolyl isomerase, putative, expressed
LOC_Os03g21400	2.20722	3.32264	9.3769	12.357	1.97463	Yes	cytochrome P450, putative, expressed
LOC_Os06g44640	3.8123	7.47745	21.0704	23.2818	1.97399	Yes	hypothetical protein
LOC_Os08g04310	1.54417	0.794601	5.42668	3.74859	1.972	Yes	plastocyanin-like domain containing protein, putative, expressed
LOC_Os04g36800	0.307979	0.376389	1.33442	1.34958	1.97154	Yes	3-oxoacyl-synthase, putative, expressed
LOC_Os03g55100	3.43917	2.79621	11.5323	12.9172	1.97125	Yes	cyclic nucleotide-gated ion channel 2, putative, expressed
LOC_Os03g04680	1.38806	1.94094	6.26443	6.78193	1.97049	Yes	cytochrome P450, putative, expressed
LOC_Os03g63650	0.703456	0.628095	1.86829	3.34088	1.96795	Yes	brevis radix, putative
LOC_Os11g12760	2.52165	4.01904	10.8622	14.6335	1.96274	Yes	O-methyltransferase, putative, expressed
LOC_Os06g07040	13.2841	19.8278	58.2201	70.8394	1.96262	Yes	OsIAA20 - Auxin-responsive Aux/IAA gene family member, expressed
LOC_Os01g74570	2.41302	3.34593	10.9295	11.5031	1.96172	Yes	tetraspanin family protein, putative, expressed
LOC_Os03g12500	1.13959	0.845206	3.19782	4.52641	1.9604	Yes	cytochrome P450, putative, expressed
LOC_Os01g34880	11.1302	10.2644	38.5081	44.7093	1.95964	Yes	callose synthase, putative, expressed
LOC_Os03g46070	17.3117	11.9913	70.6154	43.1204	1.95657	Yes	thaumatin, putative, expressed
LOC_Os07g07070	1.86764	1.36067	6.48752	6.02286	1.95427	Yes	anthranilate phosphoribosyltransferase, putative, expressed
LOC_Os03g04220	25.7441	29.4028	85.1258	128.439	1.95332	Yes	glutathione S-transferase, putative, expressed
LOC_Os02g37800	3.15668	2.67239	8.73373	13.7851	1.9498	Yes	lecithin:cholesterol acyltransferase, putative, expressed
LOC_Os08g07060	0.473105	0.297531	1.55542	1.42047	1.9492	Yes	CRR6, putative, expressed
LOC_Os05g02570	0.40299	0.176754	1.04202	1.1924	1.94642	Yes	F-box protein interaction domain containing protein, expressed
LOC_Os07g35380	0.61313	0.481822	2.33547	1.87525	1.9432	Yes	TKL_IRAK_DUF26-lc.16 - DUF26 kinases have homology to DUF26 containing loci, expressed
LOC_Os02g45710	21.0033	26.3196	84.9082	96.9666	1.94234	Yes	zinc finger, C3HC4 type domain containing protein, expressed
LOC_Os04g43290	3.16426	2.79814	10.5889	12.3162	1.9417	Yes	ARPC2B, putative, expressed
LOC_Os02g55600	17.3085	19.6481	71.9796	69.7683	1.93942	Yes	expressed protein
LOC_Os08g39330	190.686	186.22	744.653	697.955	1.9364	Yes	skin secretory protein xP2 precursor, putative, expressed
LOC_Os11g12590	1.08989	5.03589	11.5229	11.9117	1.93568	Yes	hypothetical protein
LOC_Os02g36190	0.983044	0.838478	3.52125	3.44308	1.93484	Yes	cytochrome P450, putative, expressed
LOC_Os01g40550	1.70002	1.70244	4.54703	8.45591	1.93419	Yes	hsp20/alpha crystallin family protein, putative, expressed
LOC_Os05g44060	7.60428	5.74572	25.8673	25.1452	1.93401	Yes	expressed protein
LOC_Os02g42740	3.82405	3.86676	11.3261	18.0269	1.9323	Yes	cytochrome b5-like Heme/Steroid binding domain containing protein, expressed
LOC_Os08g12800	1.11029	0.972318	3.14073	4.80104	1.93107	Yes	glucan endo-1,3-beta-glucosidase precursor, putative, expressed
LOC_Os05g50410	0.500615	0.445381	1.48783	2.11049	1.92742	Yes	Rad21 / Rec8 like protein, putative, expressed
LOC_Os07g40900	0.393085	0.546598	1.81729	1.75346	1.92598	Yes	retrotransposon protein, putative, unclassified, expressed
LOC_Os11g32490	0.527653	0.360281	1.46235	1.90701	1.92395	Yes	expressed protein
LOC_Os11g30910	4.16243	3.08909	14.9546	12.4954	1.92045	Yes	sulfotransferase domain containing protein, expressed
LOC_Os01g02300	0.988816	1.03206	4.02761	3.60804	1.91777	Yes	receptor kinase ORK10, putative, expressed
LOC_Os09g32280	0.764092	0.776194	2.91717	2.90011	1.91715	Yes	thaumatin, putative
LOC_Os03g46060	351.148	247.78	1059.06	1200.32	1.91547	Yes	thaumatin family domain containing protein, expressed
LOC_Os03g44250	1.49718	2.38291	6.11709	8.50761	1.91424	Yes	hypothetical protein
LOC_Os03g44380	1.22788	0.548093	3.1996	3.49065	1.91345	Yes	9-cis-epoxycarotenoid dioxygenase 1, chloroplast precursor, putative, expressed
LOC_Os02g52210	5.86089	4.03978	11.7154	25.5793	1.91338	Yes	zinc finger, C3HC4 type domain containing protein, expressed
LOC_Os01g60730	6.84728	5.90538	24.1629	23.8473	1.91254	Yes	RING-H2 finger protein, putative, expressed
LOC_Os08g42630	0.298676	0.384215	1.05345	1.5153	1.91134	Yes	expressed protein
LOC_Os02g43170	3.49358	4.87946	14.9232	16.5697	1.9112	Yes	B-box zinc finger family protein, putative, expressed
LOC_Os03g08600	28.1887	27.6522	94.7149	115.314	1.9112	Yes	glycosyl transferase, putative, expressed
LOC_Os07g14330	1.77493	1.75053	6.75484	6.48863	1.9094	Yes	conserved hypothetical protein
LOC_Os04g54240	3.61894	4.38444	12.2844	17.6963	1.90535	Yes	wound induced protein, putative, expressed
LOC_Os02g08440	16.8424	17.7461	44.837	84.5621	1.90346	Yes	OsWRKY71 - Superfamily of TFs having WRKY and zinc finger domains, expressed
LOC_Os01g34900	13.5333	14.5494	38.4427	66.523	1.90217	Yes	GLUCAN SYNTHASE-LIKE protein, putative, expressed
LOC_Os10g13550	12.9981	8.46081	34.0254	46.1502	1.90159	Yes	endonuclease/exonuclease/phosphatase family domain containing protein, expressed
LOC_Os09g25190	0.258113	0.206676	0.533709	1.20121	1.90022	Yes	protein binding protein, putative, expressed
LOC_Os10g01080	4.537	3.34874	12.6661	16.7297	1.8983	Yes	SOR/SNZ family protein, putative, expressed
LOC_Os06g08060	0.642719	0.447862	1.91136	2.1498	1.89679	Yes	leucoanthocyanidin dioxygenase, putative, expressed
LOC_Os09g27940	1.09177	0.55183	3.47592	2.64336	1.8965	Yes	aspartic proteinase nepenthesin-1 precursor, putative, expressed
LOC_Os11g41680	0.5634	0.29675	1.57877	1.61693	1.89347	Yes	cytochrome P450, putative, expressed
LOC_Os04g07830	2.82895	4.71453	9.39896	18.5685	1.89045	Yes	conserved hypothetical protein
LOC_Os04g07890	0.633061	1.41459	2.77178	4.8082	1.88823	Yes	AGAP002737-PA, putative, expressed
LOC_Os08g37750	1.71735	1.17701	5.32733	5.38398	1.88782	Yes	cellulase, putative, expressed
LOC_Os07g08000	1.62148	1.93297	6.41075	6.73947	1.88739	Yes	expressed protein
LOC_Os04g45090	5.72224	2.93344	15.8651	16.1143	1.88542	Yes	cytochrome b561, putative, expressed
LOC_Os11g47290	0.696221	0.314535	2.00805	1.71928	1.88271	Yes	receptor kinase, putative
LOC_Os06g46950	27.9404	41.8547	111.026	146.115	1.88136	Yes	EF hand family protein, putative, expressed
LOC_Os10g30162	1.40644	2.21544	5.46679	7.85603	1.87909	Yes	hsp20/alpha crystallin family protein, putative, expressed
LOC_Os06g29790	0.348055	0.51742	1.35887	1.82117	1.87749	Yes	phosphate transporter 1, putative, expressed
LOC_Os01g64910	0.175205	0.507328	1.13019	1.3771	1.87716	Yes	anthocyanidin 5,3-O-glucosyltransferase, putative, expressed
LOC_Os07g29380	0.478786	0.296098	1.73984	1.10632	1.87696	Yes	conserved hypothetical protein
LOC_Os07g25690	1.24307	0.585521	2.55939	4.15256	1.876	Yes	subtilisin N-terminal Region family protein, expressed
LOC_Os03g51350	0.540748	0.569972	0.863986	3.2113	1.87541	Yes	expressed protein
LOC_Os01g06560	1.80133	1.89189	7.62982	5.91276	1.87455	Yes	transcription factor HBP-1b, putative, expressed
LOC_Os04g02520	0.290964	0.33831	0.901943	1.40448	1.8739	Yes	Leucine Rich Repeat family protein
LOC_Os09g30411	1.61531	1.65091	4.57771	7.36772	1.87077	Yes	UBX domain-containing protein, putative, expressed
LOC_Os06g06620	4.98208	5.85276	18.2676	21.2603	1.86719	Yes	hypothetical protein
LOC_Os06g11150	2.97732	2.25332	8.13595	10.9377	1.86652	Yes	DUF1645 domain containing protein, putative, expressed
LOC_Os05g42120	2.94356	2.77804	7.63409	13.1594	1.86164	Yes	heat shock protein, putative, expressed
LOC_Os04g58190	42.7266	28.191	134.723	122.885	1.86096	Yes	dof zinc finger domain containing protein, putative, expressed
LOC_Os01g71700	0.229052	0.26641	1.04786	0.750493	1.85983	Yes	amino acid permease family protein, putative, expressed
LOC_Os04g38680	8.33922	7.48652	27.6735	29.7591	1.8596	Yes	transmembrane amino acid transporter protein, putative, expressed
LOC_Os11g30810	15.5932	15.0311	48.855	62.1584	1.85798	Yes	sulfotransferase domain containing protein, expressed
LOC_Os03g04240	14.6159	15.7818	37.269	72.7714	1.856	Yes	glutathione S-transferase, putative, expressed
LOC_Os02g47790	3.21079	2.20447	9.00267	10.5874	1.85502	Yes	monodehydroascorbate reductase, putative, expressed
LOC_Os07g05550	1.0904	0.924428	3.19821	4.07759	1.85245	Yes	expressed protein
LOC_Os01g31370	1.07167	1.40756	3.63472	5.28691	1.84742	Yes	glycosyltransferase, putative, expressed
LOC_Os11g47520	3.7885	3.34149	12.7445	12.8906	1.84615	Yes	glycosyl hydrolase, putative, expressed
LOC_Os12g11660	1.75908	1.06212	4.7366	5.38921	1.84365	Yes	RALFL45 - Rapid ALkalinization Factor RALF family protein precursor, expressed
LOC_Os07g03730	356.138	244.31	1098.51	1054.94	1.84253	Yes	SCP-like extracellular protein, expressed
LOC_Os04g28850	1.12912	1.31105	4.79065	3.94601	1.8401	Yes	RALFL36 - Rapid ALkalinization Factor RALF family protein precursor, expressed
LOC_Os05g49430	4.72621	4.38856	15.1841	17.3673	1.83644	Yes	aldose 1-epimerase, putative, expressed
LOC_Os12g08130	6.90929	6.81307	23.5602	25.357	1.83381	Yes	amino acid transporter, putative, expressed
LOC_Os10g22520	8.02343	8.67475	25.2493	34.2196	1.83244	Yes	cellulase, putative, expressed
LOC_Os03g29614	0.345313	0.476498	1.16757	1.75837	1.83202	Yes	myb-like DNA-binding domain containing protein, putative, expressed
LOC_Os07g09610	3.12803	2.2532	7.88808	11.2709	1.83201	Yes	CAMK_KIN1/SNF1/Nim1_like_AMPKh.1 - CAMK includes calcium/calmodulin depedent protein kinases, expressed
LOC_Os11g42170	4.67291	5.94241	10.9134	26.8094	1.82929	Yes	expressed protein
LOC_Os11g23080	0.423882	0.765777	3.36254	0.847761	1.82338	Yes	retrotransposon protein, putative, unclassified, expressed
LOC_Os07g10160	2.35968	2.6786	10.3775	7.41341	1.82014	Yes	glucosyltransferase, putative
LOC_Os07g23390	3.80402	3.41602	15.3494	10.0907	1.81702	Yes	conserved hypothetical protein
LOC_Os12g10750	2.15671	1.67282	4.61201	8.85443	1.81413	Yes	ARGOS, putative, expressed
LOC_Os08g14000	1.25213	1.60711	4.76945	5.28188	1.81368	Yes	retrotransposon protein, putative, Ty1-copia subclass, expressed
LOC_Os11g04710	0.481264	0.530847	1.66537	1.88896	1.81221	Yes	cytochrome P450, putative, expressed
LOC_Os08g41890	9.04163	6.57229	21.2662	33.5608	1.81205	Yes	microtubule associated protein, putative, expressed
LOC_Os07g01340	1.53657	0.84585	3.26154	5.10006	1.81135	Yes	gibberellin 2-beta-dioxygenase 7, putative, expressed
LOC_Os10g40740	11.3305	9.88951	31.0551	43.3001	1.80901	Yes	helix-loop-helix DNA-binding domain containing protein, expressed
LOC_Os08g44300	0.603267	0.344018	2.04639	1.26949	1.80752	Yes	retrotransposon protein, putative, Ty3-gypsy subclass, expressed
LOC_Os08g36030	0.346142	0.330774	1.50951	0.858248	1.80647	Yes	plant viral response family protein, putative, expressed
LOC_Os01g60830	2.91951	2.86765	9.10849	11.1307	1.80622	Yes	expressed protein
LOC_Os06g49240	1.41188	1.63481	6.40822	4.24177	1.80554	Yes	PTR-like peptide transporter, putatuve
LOC_Os03g62230	1.33947	1.91919	5.91896	5.46338	1.80445	Yes	ZOS3-24 - C2H2 zinc finger protein, expressed
LOC_Os01g56240	1.23352	3.17778	5.97528	9.42317	1.80351	Yes	OsSAUR2 - Auxin-responsive SAUR gene family member, expressed
LOC_Os09g31410	1.95164	2.42784	6.74591	8.53089	1.80251	Yes	Os9bglu29 - beta-glucosidase homologue, similar to Os4bglu12 exoglucanase, expressed
LOC_Os07g08160	17.6857	13.8702	58.0503	51.9402	1.8014	Yes	early light-induced protein, chloroplast precursor, putative, expressed
LOC_Os03g19270	4.52971	4.01282	15.4885	14.1781	1.7961	Yes	universal stress protein domain containing protein, putative, expressed
LOC_Os04g25560	4.635	4.63322	13.901	18.2327	1.79372	Yes	OsSCP23 - Putative Serine Carboxypeptidase homologue, expressed
LOC_Os01g42200	14.1875	5.53805	37.377	30.9675	1.79276	Yes	expressed protein
LOC_Os07g44370	2.05907	2.17476	8.71947	5.94373	1.79216	Yes	dirigent, putative, expressed
LOC_Os11g43040	0.40675	1.13012	3.27581	2.04314	1.79115	Yes	retrotransposon protein, putative, unclassified
LOC_Os01g64340	3.93687	1.22421	7.37147	10.4822	1.79047	Yes	hypothetical protein
LOC_Os02g43370	1.08837	1.43806	4.22516	4.50655	1.78916	Yes	transposon protein, putative, unclassified, expressed
LOC_Os03g53340	1.49489	1.45627	4.66015	5.53496	1.78852	Yes	HSF-type DNA-binding domain containing protein, expressed
LOC_Os07g39260	5.35778	4.87298	17.5853	17.7263	1.78723	Yes	expressed protein
LOC_Os05g30780	5.08926	3.32561	14.0525	14.9567	1.78549	Yes	esterase PIR7A, putative
LOC_Os10g21590	3.13048	3.03019	11.2976	9.8685	1.7806	Yes	transporter family protein, putative, expressed
LOC_Os01g56450	6.2132	5.42017	20.2668	19.5897	1.77655	Yes	DUF567 domain containing protein, putative, expressed
LOC_Os06g48200	1.59175	1.57902	4.18377	6.67233	1.7756	Yes	glycosyl hydrolases family 16, putative, expressed
LOC_Os12g16650	1.6624	1.96686	6.38234	6.03629	1.77476	Yes	Cyclopropane-fatty-acyl-phospholipid synthase, putative, expressed
LOC_Os03g46300	9.63834	9.04421	27.9834	35.9143	1.77407	Yes	conserved hypothetical protein
LOC_Os11g28950	0.554825	0.225889	1.28123	1.38862	1.77389	Yes	pollen signalling protein with adenylyl cyclase activity, putative, expressed
LOC_Os11g39330	0.300414	0.435891	1.13656	1.381	1.77365	Yes	NB-ARC domain containing protein, putative
LOC_Os04g53860	6.13381	2.02813	13.599	14.3027	1.77337	Yes	reductase, putative, expressed
LOC_Os02g11859	5.7828	4.73933	17.5434	18.3808	1.77153	Yes	expressed protein
LOC_Os04g31410	2.8186	3.87533	10.9898	11.8488	1.77055	Yes	RALFL37 - Rapid ALkalinization Factor RALF family protein precursor, expressed
LOC_Os03g58870	1.22974	2.04131	4.71784	6.4373	1.76988	Yes	expressed protein
LOC_Os12g19470	35.9716	21.2167	107.634	87.2705	1.76897	Yes	ribulose bisphosphate carboxylase small chain, chloroplast precursor, putative, expressed
LOC_Os06g10780	7.54273	6.37481	25.1294	22.279	1.76824	Yes	AP2 domain containing protein, expressed
LOC_Os07g08890	0.422449	0.435299	1.21924	1.69956	1.76675	Yes	disease resistance protein RPM1, putative, expressed
LOC_Os08g41500	1.88266	2.79402	5.36418	10.5397	1.76583	Yes	ubiquitin-associated protein, putative, expressed
LOC_Os02g41720	0.287285	0.128541	0.561413	0.850481	1.76358	Yes	transposon protein, putative, unclassified, expressed
LOC_Os12g39110	7.89802	7.01681	25.6005	25.0374	1.76347	Yes	zinc finger, C3HC4 type domain containing protein, expressed
LOC_Os08g43680	2.09492	2.65812	6.04376	10.0821	1.76245	Yes	glutathione S-transferase, C-terminal domain containing protein, expressed
LOC_Os02g45040	1.97495	2.19351	8.00596	6.1359	1.76239	Yes	retrotransposon protein, putative, unclassified, expressed
LOC_Os02g57010	0.142908	0.416027	0.760905	1.13342	1.76093	Yes	RNA recognition motif containing protein, putative, expressed
LOC_Os02g54560	5.9459	5.01318	17.2196	19.8619	1.75857	Yes	SCP-like extracellular protein, expressed
LOC_Os06g44610	1.60492	0.699347	4.45022	3.33881	1.75714	Yes	membrane associated DUF588 domain containing protein, putative, expressed
LOC_Os04g38220	10.827	8.06146	32.1972	31.6497	1.75711	Yes	transporter family protein, putative, expressed
LOC_Os05g33280	2.05339	1.97956	5.67746	7.95466	1.7571	Yes	thylakoid lumen protein, putative, expressed
LOC_Os12g10660	1.31946	1.02468	3.2404	4.67933	1.75639	Yes	B-box zinc finger family protein, putative, expressed
LOC_Os08g42720	3.73372	2.09923	11.3802	8.32272	1.75611	Yes	solute carrier family 35 member F1, putative, expressed
LOC_Os03g07980	2.32649	3.39064	8.51775	10.7917	1.75594	Yes	expressed protein
LOC_Os01g72950	0.965758	0.932907	3.31365	3.09835	1.75579	Yes	expressed protein
LOC_Os06g08690	2.02483	1.38228	6.08786	5.41732	1.75566	Yes	leucine-rich repeat receptor protein kinase EXS precursor, putative, expressed
LOC_Os06g46930	3.19869	3.52811	9.71165	12.9991	1.75538	Yes	ribosomal protein L24, putative, expressed
LOC_Os07g44890	10.9786	8.60235	36.7263	29.3271	1.75418	Yes	gibberellin receptor GID1L2, putative, expressed
LOC_Os01g68510	1.76667	1.20896	4.90455	5.10875	1.75065	Yes	peptide transporter PTR2, putative, expressed
LOC_Os02g15290	0.520925	0.947491	3.07017	1.85748	1.74664	Yes	VQ domain containing protein, putative, expressed
LOC_Os08g41440	5.19485	4.85595	17.9009	15.8244	1.74652	Yes	UDP-glucuronate 4-epimerase, putative, expressed
LOC_Os08g28710	2.10646	3.71188	9.73519	9.78726	1.74646	Yes	receptor protein kinase CRINKLY4 precursor, putative, expressed
LOC_Os04g58810	4.89695	11.5551	25.4001	29.7764	1.74579	Yes	CAF1 family ribonuclease containing protein, putative, expressed
LOC_Os08g37660	6.1183	7.44911	25.0245	20.4772	1.74577	Yes	plastocyanin-like domain containing protein, putative, expressed
LOC_Os01g41430	3.49328	3.00334	10.2825	11.4896	1.74472	Yes	UDP-glucoronosyl and UDP-glucosyl transferase, putative, expressed
LOC_Os01g10230	0.612451	0.535363	1.98112	1.85212	1.73967	Yes	lachrymatory factor synthase, putative, expressed
LOC_Os09g35010	1.02448	9.79806	9.7528	26.3248	1.73706	Yes	dehydration-responsive element-binding protein, putative, expressed
LOC_Os06g42120	3.81297	4.59585	13.1804	14.8462	1.73683	Yes	sulfotransferase domain containing protein, expressed
LOC_Os08g14700	2.60322	1.61335	6.52849	7.51458	1.73571	Yes	glucan endo-1,3-beta-glucosidase precursor, putative, expressed
LOC_Os04g33610	1.86277	3.3433	6.13572	11.2011	1.73557	Yes	expressed protein
LOC_Os11g04104	2.74863	2.45278	9.0078	8.31183	1.73543	Yes	major facilitator superfamily antiporter, putative, expressed
LOC_Os06g12800	1.03698	1.20206	3.9935	3.45918	1.73488	Yes	conserved hypothetical protein
LOC_Os01g04800	20.6271	15.9291	46.2775	75.3799	1.73464	Yes	B3 DNA binding domain containing protein, expressed
LOC_Os03g48040	1.78792	1.36426	5.29698	5.19326	1.73463	Yes	2Fe-2S iron-sulfur cluster binding domain containing protein, expressed
LOC_Os07g48770	2.81941	1.69812	6.21968	8.81213	1.73441	Yes	serine hydrolase domain containing protein, expressed
LOC_Os10g35040	8.29677	6.34236	23.3246	25.3686	1.73389	Yes	receptor kinase like protein, putative
LOC_Os01g07530	25.3532	21.4089	64.9354	90.6053	1.73388	Yes	uncharacterized glycosyltransferase, putative, expressed
LOC_Os04g50930	0.61719	0.333496	1.53443	1.62678	1.73344	Yes	peptide transporter PTR2, putative, expressed
LOC_Os01g32670	3.26993	5.07597	13.7377	13.9983	1.73262	Yes	expressed protein
LOC_Os02g58480	2.37687	3.34062	7.49728	11.49	1.73158	Yes	sucrose synthase, putative, expressed
LOC_Os07g04380	0.424671	0.416504	0.454209	2.33429	1.72901	Yes	retrotransposon protein, putative, unclassified
LOC_Os05g41760	4.68223	5.27377	15.7185	17.2374	1.7269	Yes	AP2 domain containing protein, expressed
LOC_Os06g14260	0.323539	0.312788	1.09947	1.00636	1.72655	Yes	lectin-like receptor kinase, putative
LOC_Os03g24020	2.92689	3.17467	9.24754	10.933	1.72572	Yes	ribosomal protein L6, putative, expressed
LOC_Os03g19350	0.381516	0.289383	0.947334	1.27067	1.7251	Yes	OsLonP1 - Putative Lon protease homologue, expressed
LOC_Os02g09150	8.17412	5.84031	23.0482	23.2313	1.72346	Yes	inorganic H+ pyrophosphatase, putative, expressed
LOC_Os03g04770	25.6539	16.2729	58.9499	79.494	1.72336	Yes	beta-amylase, putative, expressed
LOC_Os08g01380	46.6804	39.5668	148.177	136.601	1.72329	Yes	2Fe-2S iron-sulfur cluster binding domain containing protein, expressed
LOC_Os02g58214	0.327279	0.315002	1.05794	1.06252	1.7231	Yes	expressed protein
LOC_Os03g29410	4.88613	9.46731	16.8282	30.5438	1.72264	Yes	tyrosine protein kinase domain containing protein, putative, expressed
LOC_Os04g46980	5.83767	6.15046	16.2008	23.3507	1.72213	Yes	cis-zeatin O-glucosyltransferase, putative, expressed
LOC_Os04g54310	4.14408	8.78434	17.319	25.3249	1.72179	Yes	conserved hypothetical protein
LOC_Os11g12290	0.967268	1.88495	4.06507	5.33195	1.72012	Yes	proteophosphoglycan, putative, expressed
LOC_Os01g74370	2.01974	1.46914	5.05022	6.44338	1.72	Yes	domain of unknown function DUF966 domain containing protein, expressed
LOC_Os11g25040	5.14351	2.63101	13.6816	11.9155	1.71915	Yes	plant-specific domain TIGR01615 family protein, expressed
LOC_Os02g19970	15.5351	11.2727	46.8173	41.4378	1.71903	Yes	aminotransferase, classes I and II, domain containing protein, expressed
LOC_Os04g47360	31.6558	21.7826	91.4389	84.389	1.71821	Yes	OsPOP9 - Putative Prolyl Oligopeptidase homologue, expressed
LOC_Os04g46330	0.353765	0.534521	0.823781	2.09577	1.71665	Yes	expressed protein
LOC_Os07g37320	61.474	52.8299	191.973	183.159	1.71452	Yes	transporter family protein, putative, expressed
LOC_Os09g34160	0.280241	0.406127	1.03361	1.21768	1.7137	Yes	resistance protein, putative, expressed
LOC_Os04g12110	0.322585	0.225557	0.821113	0.97541	1.71258	Yes	conserved hypothetical protein
LOC_Os02g26210	8.0629	5.61039	24.0952	20.6964	1.71187	Yes	flowering promoting factor-like 1, putative, expressed
LOC_Os03g27110	0.917086	0.65625	1.91018	3.23522	1.70946	Yes	hydrolase protein, putative, expressed
LOC_Os03g15660	1.22597	1.25452	4.61019	3.49492	1.7082	Yes	AP2 domain containing protein, expressed
LOC_Os07g14150	43.2813	47.064	140.401	154.524	1.70683	Yes	cytidine deaminase, putative, expressed
LOC_Os07g48560	1.71694	1.113	5.35263	3.88547	1.70683	Yes	homeobox domain containing protein, expressed
LOC_Os02g37300	19.2169	38.2751	62.8007	124.68	1.70531	Yes	heavy metal associated domain containing protein, expressed
LOC_Os09g20220	4.168	5.66775	13.3724	18.6275	1.70196	Yes	glutathione S-transferase, putative, expressed
LOC_Os07g10190	4.69371	3.14056	12.636	12.8263	1.70049	Yes	glucosyltransferase, putative, expressed
LOC_Os03g21419	1.62976	0.860839	4.45192	3.63608	1.69929	Yes	retrotransposon protein, putative, Ty1-copia subclass, expressed
LOC_Os12g16250	55.9176	39.4577	139.717	169.959	1.69907	Yes	nmrA-like family domain containing protein, expressed
LOC_Os11g16400	2.00722	2.55465	6.07408	8.71171	1.69651	Yes	expressed protein
LOC_Os02g49720	3.85563	6.26727	15.7268	17.0787	1.69631	Yes	aldehyde dehydrogenase, putative, expressed
LOC_Os04g34600	30.4994	20.7287	77.8689	88.0778	1.69571	Yes	abscisic stress-ripening, putative, expressed
LOC_Os07g12890	2.02083	2.11788	7.75733	5.64692	1.69544	Yes	metal cation transporter, putative, expressed
LOC_Os02g46780	1.48303	1.61353	4.17794	5.84174	1.69409	Yes	MYB family transcription factor, putative, expressed
LOC_Os05g37080	1.37457	1.99615	3.80734	7.06829	1.68997	Yes	No apical meristem protein, putative, expressed
LOC_Os02g01190	0.387343	0.412945	1.72285	0.857164	1.68879	Yes	POEI25 - Pollen Ole e I allergen and extensin family protein precursor, expressed
LOC_Os03g47530	1.24506	3.08673	8.19989	5.75722	1.68796	Yes	glycosyl transferase 8 domain containing protein, putative, expressed
LOC_Os02g52180	18.8706	12.1628	46.2756	53.6323	1.68678	Yes	plastocyanin-like domain containing protein, putative, expressed
LOC_Os02g48450	5.38604	4.43309	10.3899	21.1532	1.68366	Yes	xylem cysteine proteinase 2 precursor, putative, expressed
LOC_Os04g49320	0.883585	0.597435	2.73829	2.01519	1.68239	Yes	tRNA-splicing endonuclease positive effector-related, putative, expressed
LOC_Os11g44520	2.0672	1.61556	4.91506	6.88346	1.67974	Yes	conserved hypothetical protein
LOC_Os11g29420	76.4369	93.2458	284.575	258.438	1.67815	Yes	LTPL30 - Protease inhibitor/seed storage/LTP family protein precursor, putative
LOC_Os06g04930	5.2853	3.7074	15.5125	13.2535	1.67754	Yes	expressed protein
LOC_Os02g37330	3.78895	5.52505	11.9413	17.8399	1.67693	Yes	heavy metal associated domain containing protein, expressed
LOC_Os05g48040	12.1563	11.7817	39.3219	37.2029	1.67662	Yes	MATE efflux family protein, putative, expressed
LOC_Os03g05270	2.08217	2.26337	6.42599	7.46178	1.67621	Yes	RING finger and CHY zinc finger domain-containing protein 1, putative, expressed
LOC_Os03g13030	0.826579	0.547991	1.92472	2.46413	1.67486	Yes	lecithin cholesterol acyltransferase, putative, expressed
LOC_Os01g19390	1.39072	0.849303	2.63442	4.5175	1.67482	Yes	glycerol-3-phosphate acyltransferase, putative
LOC_Os11g24374	8.13651	10.0192	24.0863	33.8559	1.67419	Yes	OsSCP55 - Putative Serine Carboxypeptidase homologue, expressed
LOC_Os01g51550	0.540791	0.571231	1.41039	2.1343	1.67247	Yes	peroxidase family protein
LOC_Os09g19970	1.41364	1.796	5.47599	4.75022	1.67178	Yes	expressed protein
LOC_Os04g43440	2.52475	1.51212	6.55296	6.30547	1.6714	Yes	NB-ARC/LRR disease resistance protein, putative, expressed
LOC_Os10g15310	50.2413	43.2934	151.44	146.422	1.67107	Yes	expressed protein
LOC_Os09g20390	12.403	13.3388	29.9494	51.7947	1.667	Yes	uncharacterized glycosyl hydrolase Rv2006/MT2062, putative, expressed
LOC_Os11g12270	2.82331	4.4904	13.8165	9.35938	1.66395	Yes	expressed protein
LOC_Os02g41610	0.813556	0.473765	2.08923	1.98917	1.66363	Yes	expressed protein
LOC_Os02g10590	1.65344	0.636925	3.18095	4.07477	1.66354	Yes	peptidyl-prolyl cis-trans isomerase, FKBP-type, putative, expressed
LOC_Os01g02400	2.36611	2.0988	7.6784	6.46469	1.66339	Yes	protein kinase domain containing protein, expressed
LOC_Os06g35700	1.51675	3.40544	9.22433	6.34818	1.66163	Yes	reticuline oxidase-like protein precursor, putative, expressed
LOC_Os05g31525	10.2558	12.7677	29.5707	43.1129	1.65852	Yes	expressed protein
LOC_Os03g25790	16.0216	14.0115	47.6005	46.8886	1.6536	Yes	glycosyl hydrolases family 17 protein, expressed
LOC_Os06g08830	2.34231	2.27343	7.42842	7.07856	1.65211	Yes	UDP-glucoronosyl and UDP-glucosyl transferase, putative, expressed
LOC_Os11g12340	0.27596	0.457802	1.16132	1.14118	1.64982	Yes	disease resistance protein RPM1, putative, expressed
LOC_Os11g02800	4.34596	6.18217	18.1472	14.8587	1.64847	Yes	DUF567 domain containing protein, putative
LOC_Os03g48310	0.870872	1.10207	2.76957	3.41096	1.64739	Yes	plasma membrane ATPase, putative, expressed
LOC_Os09g13410	1.35394	0.964788	3.32936	3.92184	1.64489	Yes	plant protein of unknown function domain containing protein, expressed
LOC_Os11g39209	1.43348	3.96196	10.6115	6.26059	1.64483	Yes	expressed protein
LOC_Os05g41950	1.10571	1.70631	4.48028	4.31181	1.6446	Yes	protein kinase, putative, expressed
LOC_Os02g26720	2.91151	1.87231	9.44542	5.49784	1.64326	Yes	Inositol 1, 3, 4-trisphosphate 5/6-kinase, putative, expressed
LOC_Os03g43650	32.1	20.6735	86.0757	78.6732	1.64238	Yes	uncharacterized protein At4g06744 precursor, putative, expressed
LOC_Os03g14050	40.8873	32.6188	117.664	111.628	1.64125	Yes	thaumatin-like protein 1 precursor, putative, expressed
LOC_Os10g08319	5.42946	2.66154	12.327	12.8908	1.64006	Yes	cytochrome P450, putative, expressed
LOC_Os05g12630	108.235	85.2716	309.366	292.448	1.63693	Yes	expressed protein
LOC_Os02g44670	2.7312	1.19286	4.10406	8.09481	1.63633	Yes	harpin-induced protein 1 domain containing protein, expressed
LOC_Os02g32590	0.491213	0.313267	0.638592	1.86225	1.63629	Yes	HSF-type DNA-binding domain containing protein, expressed
LOC_Os09g37080	4.15966	3.89637	12.187	12.856	1.63627	Yes	expressed protein
LOC_Os10g41130	4.28975	5.72656	15.0444	16.0821	1.63579	Yes	AP2 domain containing protein, expressed
LOC_Os08g43750	0.335502	0.711794	1.8614	1.39058	1.63465	Yes	carrier, putative, expressed
LOC_Os01g01870	4.7124	6.39961	14.1923	20.2607	1.63251	Yes	helix-loop-helix DNA-binding domain containing protein, expressed
LOC_Os07g45790	5.59763	4.13601	13.5456	16.6106	1.6314	Yes	expressed protein
LOC_Os07g09814	2.46171	2.78263	7.88816	8.34878	1.63044	Yes	OsFBX221 - F-box domain containing protein, expressed
LOC_Os01g18080	31.1228	30.9783	99.298	92.8735	1.6297	Yes	retrotransposon protein, putative, unclassified, expressed
LOC_Os04g33390	33.2636	30.8171	90.9645	107.328	1.62967	Yes	prephenate dehydratase domain containing protein, expressed
LOC_Os01g19330	1.13811	1.78779	4.12627	4.92417	1.62911	Yes	MYB family transcription factor, putative, expressed
LOC_Os01g72460	1.94884	1.52506	5.00069	5.73769	1.62815	Yes	NADPH quinone oxidoreductase, putative, expressed
LOC_Os01g60920	4.3143	2.10658	9.70487	10.128	1.62705	Yes	OsFBX30 - F-box domain containing protein, expressed
LOC_Os04g37430	3.57481	4.4056	10.7718	13.8531	1.62558	Yes	lipoxygenase protein, putative, expressed
LOC_Os08g43760	1.2673	1.09513	2.73802	4.5464	1.62454	Yes	carrier, putative, expressed
LOC_Os01g65992	3.74465	2.76437	7.96369	12.1034	1.62432	Yes	expressed protein
LOC_Os02g29980	0.945022	0.695252	2.78214	2.26782	1.62233	Yes	X8 domain containing protein, expressed
LOC_Os06g01610	0.46956	0.425755	1.25445	1.49133	1.61675	Yes	vacuolar-processing enzyme precursor, putative
LOC_Os03g57640	1.40226	1.3849	3.7227	4.80957	1.61413	Yes	gibberellin receptor GID1L2, putative, expressed
LOC_Os11g12620	4.79103	3.97603	13.7174	13.1161	1.61387	Yes	receptor protein kinase CLAVATA1 precursor, putative, expressed
LOC_Os10g16974	17.3881	13.7651	41.8598	53.3912	1.61235	Yes	cytochrome P450, putative, expressed
LOC_Os06g46030	48.7869	39.922	134.407	136.342	1.6098	Yes	DUF640 domain containing protein, putative, expressed
LOC_Os08g44870	8.93623	7.31263	21.3378	28.233	1.60915	Yes	MATE efflux family protein, putative, expressed
LOC_Os01g15320	213.147	174.86	543.473	639.204	1.6079	Yes	RALFL9 - Rapid ALkalinization Factor RALF family protein precursor, expressed
LOC_Os05g45070	1.10333	1.60301	4.49842	3.74334	1.60661	Yes	harpin-induced protein 1 domain containing protein, expressed
LOC_Os05g06140	2.86356	3.55954	9.60628	9.94908	1.60622	Yes	lipase, putative, expressed
LOC_Os01g71540	2.05328	1.21925	5.29756	4.65908	1.60525	Yes	expressed protein
LOC_Os06g46670	1.70604	1.66927	5.86312	4.40289	1.60478	Yes	glutamate receptor, putative, expressed
LOC_Os04g45270	8.65732	9.76829	29.0936	26.9386	1.60454	Yes	aspartyl protease family protein, putative, expressed
LOC_Os08g08960	4.99768	4.95146	15.1364	15.1006	1.60367	Yes	Cupin domain containing protein, expressed
LOC_Os08g39860	2.49214	1.91848	6.12921	7.27019	1.60311	Yes	Os8bglu27 - beta-glucosidase homologue, similar to Os4bglu12 exoglucanase, expressed
LOC_Os12g16640	6.37381	3.3172	15.6664	13.7712	1.60294	Yes	conserved hypothetical protein
LOC_Os07g41230	2.09806	1.88519	6.44992	5.64222	1.60205	Yes	esterase, putative, expressed
LOC_Os02g41670	8.5517	9.48732	25.037	29.7003	1.6014	Yes	phenylalanine ammonia-lyase, putative, expressed
LOC_Os08g20486	0.450866	0.500141	1.44738	1.43745	1.60096	Yes	transposon protein, putative, unclassified, expressed
LOC_Os09g10750	1.19419	1.15978	3.5839	3.55637	1.60089	Yes	rhodanese-like, putative, expressed
LOC_Os03g07920	2.87015	2.69468	8.00542	8.87236	1.60071	Yes	expressed protein
LOC_Os09g37410	1.5926	1.68558	4.69411	5.24823	1.60069	Yes	OsSAUR46 - Auxin-responsive SAUR gene family member, expressed
LOC_Os06g09560	1.84863	1.25883	4.5491	4.86306	1.59879	Yes	heat shock protein DnaJ, putative, expressed
LOC_Os02g41510	1.50301	2.64087	6.07816	6.47149	1.59859	Yes	MYB family transcription factor, putative, expressed
LOC_Os11g12810	1.29237	1.55398	3.99157	4.6258	1.59813	Yes	sucrose-phosphate synthase, putative, expressed
LOC_Os11g37759	1.83889	5.60337	10.3762	12.1472	1.59761	Yes	stripe rust resistance protein Yr10, putative, expressed
LOC_Os09g17190	0.196025	0.622539	1.14184	1.3353	1.59751	Yes	OsFBX320 - F-box domain containing protein, expressed
LOC_Os04g51990	15.4161	5.72652	34.5586	29.3897	1.59675	Yes	transferase family domain containing protein, expressed
LOC_Os06g15820	1.60363	1.91678	4.4405	6.19639	1.59526	Yes	NHL repeat-containing protein, putative, expressed
LOC_Os03g11650	10.7361	11.4706	25.2454	41.8514	1.59525	Yes	ATMAP70 protein, putative, expressed
LOC_Os01g01680	2.41555	2.85227	6.71207	9.19244	1.59416	Yes	expressed protein
LOC_Os11g47560	0.731184	0.27597	1.67847	1.3605	1.5933	Yes	glycosyl hydrolase, putative, expressed
LOC_Os07g04430	0.613034	0.77894	1.37031	2.82952	1.5932	Yes	expressed protein
LOC_Os05g49620	1.6553	2.98981	7.20257	6.81151	1.59309	Yes	OsWRKY19 - Superfamily of TFs having WRKY and zinc finger domains, expressed
LOC_Os09g28740	2.65223	1.33034	6.49216	5.52285	1.59307	Yes	gibberellin receptor GID1L2, putative, expressed
LOC_Os09g27730	3.66116	4.2683	7.18602	16.7353	1.593	Yes	HVA22, putative, expressed
LOC_Os06g49160	1.63423	1.70076	5.76768	4.28682	1.59209	Yes	thylakoid lumenal 16.5 kDa protein, chloroplast precursor, putative, expressed
LOC_Os03g22820	2.67511	4.21818	9.87005	10.8982	1.59111	Yes	expressed protein
LOC_Os05g24780	2.11037	1.60544	6.78285	4.41061	1.59091	Yes	OsCML21 - Calmodulin-related calcium sensor protein, expressed
LOC_Os09g35600	0.701179	0.345799	1.08954	2.06364	1.59058	Yes	MATE domain containing protein, expressed
LOC_Os10g41040	1.39062	1.91832	4.62948	5.33163	1.58994	Yes	ternary complex factor MIP1, putative, expressed
LOC_Os10g10620	7.75613	5.15781	17.2749	21.5195	1.58692	Yes	invertase/pectin methylesterase inhibitor family protein, putative, expressed
LOC_Os10g40700	76.8559	68.1711	213.037	222.63	1.58691	Yes	expansin precursor, putative, expressed
LOC_Os07g43160	1.51072	1.45013	4.71808	4.17527	1.58672	Yes	uncharacterized glycosyl hydrolase Rv2006/MT2062, putative, expressed
LOC_Os11g29290	19.4073	16.1729	47.6246	59.227	1.58646	Yes	cytochrome P450, putative, expressed
LOC_Os11g29870	7.03344	8.55686	17.9137	28.8348	1.58427	Yes	OsWRKY72 - Superfamily of TFs having WRKY and zinc finger domains, expressed
LOC_Os07g35750	1.49593	1.79511	4.53074	5.33597	1.58403	Yes	TKL_IRAK_DUF26-ld.3 - DUF26 kinases have homology to DUF26 containing loci, expressed
LOC_Os05g05680	48.4805	27.4567	105.031	122.61	1.58388	Yes	1-aminocyclopropane-1-carboxylate oxidase, putative, expressed
LOC_Os01g17150	3.35219	4.33166	9.42087	13.6119	1.58379	Yes	plastid-specific 50S ribosomal protein 5, chloroplast precursor, putative, expressed
LOC_Os09g38130	12.3863	9.92261	36.4479	30.3799	1.58283	Yes	auxin efflux carrier component, putative, expressed
LOC_Os01g46130	3.39064	1.59763	6.59601	8.34374	1.58254	Yes	expressed protein
LOC_Os04g29000	0.996117	0.7335	2.64065	2.53758	1.58201	Yes	sulfotransferase domain containing protein, expressed
LOC_Os07g49310	0.706303	0.909984	2.13388	2.70454	1.58185	Yes	omega-3 fatty acid desaturase, chloroplast precursor, putative, expressed
LOC_Os03g03334	9.46857	13.2253	31.0488	36.8209	1.58046	Yes	expressed protein
LOC_Os03g60090	146.752	127.299	345.3	473.474	1.57902	Yes	methylenetetrahydrofolate reductase, putative, expressed
LOC_Os05g35650	6.93893	5.52969	19.427	17.7849	1.57746	Yes	peptide transporter PTR2, putative, expressed
LOC_Os01g12190	6.97393	4.52432	17.6554	16.6154	1.57556	Yes	expressed protein
LOC_Os01g59100	0.729487	0.82258	2.40128	2.21969	1.57401	Yes	cytokinin-N-glucosyltransferase 1, putative, expressed
LOC_Os11g05935	1.73401	3.22814	9.23543	5.52812	1.573	Yes	mucin, putative
LOC_Os01g45914	8.87154	4.17205	22.1378	16.6364	1.57176	Yes	expressed protein
LOC_Os02g44230	18.3368	14.3729	51.8838	45.1962	1.56946	Yes	CPuORF22 - conserved peptide uORF-containing transcript, expressed
LOC_Os02g42450	41.7712	31.3403	95.847	120.934	1.56807	Yes	RIPER1 - Ripening-related family protein precursor, expressed
LOC_Os03g17480	3.12628	2.20308	7.59436	8.18714	1.5662	Yes	IN2-1 protein, putative, expressed
LOC_Os05g50720	1.08529	0.414421	2.50439	1.93551	1.56584	Yes	harpin-induced protein 1 domain containing protein, expressed
LOC_Os07g35310	5.09402	5.89071	14.9075	17.6112	1.56577	Yes	TKL_IRAK_DUF26-lc.12 - DUF26 kinases have homology to DUF26 containing loci, expressed
LOC_Os01g09220	2.64971	14.3291	16.6729	33.5788	1.56543	Yes	transposon protein, putative, CACTA, En/Spm sub-class, expressed
LOC_Os04g15920	6.96497	6.33798	16.7953	22.5152	1.56317	Yes	dehydrogenase, putative, expressed
LOC_Os10g41550	32.0223	35.8055	86.549	113.869	1.56306	Yes	beta-amylase, putative, expressed
LOC_Os03g13640	2.20891	3.65476	7.75883	9.56535	1.56291	Yes	conserved hypothetical protein
LOC_Os03g06630	3.30917	4.4021	6.84083	15.9351	1.56247	Yes	heat stress transcription factor, putative, expressed
LOC_Os05g27100	2.78391	2.45575	6.55493	8.9206	1.56244	Yes	expressed protein
LOC_Os01g49280	0.631056	0.565104	1.72529	1.80462	1.56122	Yes	zinc finger family protein, putative, expressed
LOC_Os11g16310	0.500183	0.443546	0.943019	1.84137	1.56092	Yes	expressed protein
LOC_Os07g07450	17.6387	15.7326	47.2795	51.0259	1.55866	Yes	versicolorin reductase, putative, expressed
LOC_Os10g07538	2.39871	2.8794	8.59577	6.94985	1.55841	Yes	expressed protein
LOC_Os02g12400	2.4288	2.16496	7.58591	5.93593	1.55755	Yes	receptor-like protein kinase precursor, putative, expressed
LOC_Os01g13300	0.556977	0.4264	1.47135	1.42247	1.55716	Yes	B3 DNA binding domain containing protein, expressed
LOC_Os01g65660	7.06101	5.03074	19.1135	16.4553	1.55659	Yes	amino acid transporter, putative, expressed
LOC_Os03g19070	2.44533	1.64232	5.44335	6.57454	1.55584	Yes	long cell-linked locus protein, putative, expressed
LOC_Os04g42040	23.7085	26.791	72.6641	75.7746	1.55552	Yes	expressed protein
LOC_Os02g43940	1.24025	1.48353	4.30399	3.69528	1.55426	Yes	AP2 domain containing protein, expressed
LOC_Os02g49520	4.54937	5.16633	13.5059	15.0201	1.55389	Yes	armadillo/beta-catenin repeat family protein, putative, expressed
LOC_Os03g49350	50.5265	60.3405	122.325	203.134	1.55365	Yes	lipozygenase protein, putative, expressed
LOC_Os04g02120	1.59356	1.57825	4.548	4.75951	1.55309	Yes	expressed protein
LOC_Os01g36590	4.13017	0.607152	7.12015	6.77404	1.55234	Yes	nodulin, putative
LOC_Os05g03590	13.1345	15.5557	34.2136	49.9211	1.55214	Yes	expressed protein
LOC_Os01g62870	8.68158	8.83467	22.3003	29.0196	1.55082	Yes	oxidoreductase, aldo/keto reductase family protein, putative, expressed
LOC_Os09g12290	14.176	12.4997	37.5994	40.5136	1.55004	Yes	bifunctional aspartokinase/homoserine dehydrogenase, chloroplast precursor, putative, expressed
LOC_Os06g04240	5.2743	8.2835	17.289	22.4011	1.54965	Yes	expressed protein
LOC_Os03g02070	23.2938	45.403	75.8176	125.129	1.5485	Yes	heavy-metal-associated domain-containing protein, putative, expressed
LOC_Os02g35900	2.63422	2.37396	6.38308	8.26237	1.54809	Yes	thioredoxin, putative, expressed
LOC_Os01g58194	0.442688	0.307111	0.643565	1.54816	1.54749	Yes	protein disulfide isomerase, putative, expressed
LOC_Os02g09810	28.4172	24.8828	72.9584	82.8197	1.54729	Yes	amino acid transporter, putative, expressed
LOC_Os03g17800	7.40625	6.10901	18.7374	20.7604	1.54718	Yes	phosphatidylinositol transfer protein alpha isoform, putative, expressed
LOC_Os02g09240	14.2651	12.9576	30.8408	48.6636	1.54622	Yes	cytochrome P450 71D8, putative, expressed
LOC_Os02g15704	1.54305	2.46796	5.75722	5.95677	1.54619	Yes	expressed protein
LOC_Os10g23050	4.18603	4.58113	12.7473	12.8531	1.54599	Yes	helix-loop-helix DNA-binding protein, putative, expressed
LOC_Os09g09930	29.633	27.5992	84.9912	82.095	1.54569	Yes	heavy metal transport/detoxification protein, putative, expressed
LOC_Os01g58140	6.2398	9.8156	18.2085	28.6587	1.54552	Yes	expressed protein
LOC_Os01g12320	21.2553	22.4644	58.4286	69.1918	1.5455	Yes	GDSL-like lipase/acylhydrolase, putative, expressed
LOC_Os02g09480	5.07964	5.39814	19.0317	11.5447	1.54508	Yes	myb-like DNA-binding domain containing protein, putative, expressed
LOC_Os03g16020	1.72897	4.24241	8.61661	8.80611	1.54483	Yes	hsp20/alpha crystallin family protein, putative
LOC_Os04g33460	4.08641	3.70438	8.54671	14.1772	1.54437	Yes	1,4-alpha-glucan-branching enzyme 2, chloroplast precursor, putative, expressed
LOC_Os08g44810	4.61058	4.08134	13.3614	11.9775	1.54361	Yes	lactate/malate dehydrogenase, putative, expressed
LOC_Os10g37760	5.28524	6.26676	16.4467	17.2231	1.54331	Yes	OsRhmbd17 - Putative Rhomboid homologue, expressed
LOC_Os03g55430	8.56158	12.0896	26.4078	33.7265	1.54197	Yes	expressed protein
LOC_Os11g24550	1.1108	1.72761	4.20534	4.0579	1.54163	Yes	MBTB61 - Bric-a-Brac, Tramtrack, Broad Complex BTB domain with Meprin and TRAF Homology MATH domain, expressed
LOC_Os09g30050	5.45544	3.41646	14.4887	11.3129	1.54014	Yes	expressed protein
LOC_Os01g48500	1.11916	1.7444	3.76044	4.56234	1.53926	Yes	expressed protein
LOC_Os05g28090	0.893626	0.684017	2.36106	2.22261	1.53873	Yes	expressed protein
LOC_Os04g53580	5.24765	4.42842	10.713	17.3931	1.53839	Yes	P21-Rho-binding domain containing protein, putative, expressed
LOC_Os08g14070	1.3664	1.7504	5.19145	3.86044	1.53815	Yes	LYR motif containing protein, putative, expressed
LOC_Os02g34970	2.33267	2.68143	6.83667	7.72274	1.53789	Yes	no apical meristem protein, putative, expressed
LOC_Os04g52670	1.44179	1.85202	4.53589	5.02717	1.53771	Yes	OsSAUR21 - Auxin-responsive SAUR gene family member, expressed
LOC_Os04g22910	0.457808	0.309062	1.3042	0.922199	1.53766	Yes	expressed protein
LOC_Os05g39800	4.42442	3.15337	10.8522	11.1275	1.53632	Yes	NFD4, putative, expressed
LOC_Os01g50622	0.371911	0.420292	1.15246	1.14503	1.53612	Yes	DNA-binding protein DSP1, putative, expressed
LOC_Os10g05130	20.2166	11.4602	42.1093	49.739	1.53583	Yes	expressed protein
LOC_Os05g50890	15.4202	14.1818	41.502	44.2875	1.53511	Yes	OsGH3.5 - Probable indole-3-acetic acid-amido synthetase, expressed
LOC_Os12g36220	165.31	199.292	531.873	523.553	1.53343	Yes	inhibitor I family protein, putative, expressed
LOC_Os02g28300	0.883995	0.402736	1.8437	1.88094	1.53339	Yes	transferase family protein, putative
LOC_Os04g53490	1.12018	0.998076	3.07499	3.04668	1.53105	Yes	OsCHL Chloroplastic lipocalin, expressed
LOC_Os03g18020	2.58994	3.93983	9.44867	9.41714	1.53067	Yes	rhodanese-like family protein, putative, expressed
LOC_Os03g52940	2.69096	1.81383	7.66442	5.35029	1.53061	Yes	expressed protein
LOC_Os05g07940	68.4323	73.1984	214.918	193.852	1.52916	Yes	glyoxalase family protein, putative, expressed
LOC_Os01g16260	8.06966	5.97256	20.7081	19.8035	1.52857	Yes	major facilitator superfamily antiporter, putative, expressed
LOC_Os01g15990	3.82629	2.35775	9.71787	8.11208	1.52768	Yes	expressed protein
LOC_Os09g38350	0.974498	1.09634	3.04614	2.91575	1.52555	Yes	AMP-binding domain containing protein, expressed
LOC_Os06g18010	3.10458	2.99093	8.59524	8.95266	1.52548	Yes	UDP-glucoronosyl and UDP-glucosyl transferase domain containing protein, expressed
LOC_Os01g49310	1.54841	1.32745	3.88273	4.39597	1.52541	Yes	expressed protein
LOC_Os02g53000	2.34628	2.04591	5.80095	6.83614	1.52465	Yes	lysM domain-containing GPI-anchored protein precursor, putative, expressed
LOC_Os06g50950	4.80641	3.29687	10.3195	12.9838	1.52396	Yes	GDSL-like lipase/acylhydrolase, putative, expressed
LOC_Os03g54050	44.1004	30.7441	108.915	106.182	1.52301	Yes	anther-specific proline-rich protein APG precursor, putative, expressed
LOC_Os11g42390	1.00146	1.34867	2.98162	3.76852	1.52218	Yes	OsSCP64 - Putative Serine Carboxypeptidase homologue, expressed
LOC_Os05g08860	5.92061	8.4498	22.0072	19.2532	1.52166	Yes	expressed protein
LOC_Os04g46970	1.35232	1.19442	3.63426	3.67544	1.52117	Yes	glucosyltransferase, putative, expressed
LOC_Os11g40130	0.796805	4.1329	6.62693	7.49135	1.51799	Yes	expressed protein
LOC_Os02g41460	6.27714	6.09825	16.9367	18.4812	1.517	Yes	DUF640 domain containing protein, putative, expressed
LOC_Os06g36840	1.59007	2.19357	5.05926	5.76425	1.51632	Yes	cysteine synthase, putative, expressed
LOC_Os04g41960	6.53932	8.9566	17.7673	26.5593	1.51628	Yes	NADP-dependent oxidoreductase, putative, expressed
LOC_Os01g50420	0.862214	3.15427	4.31473	7.16678	1.51531	Yes	STE_MEKK_ste11_MAP3K.7 - STE kinases include homologs to sterile 7, sterile 11 and sterile 20 from yeast, expressed
LOC_Os03g04650	0.406685	0.14678	0.591867	0.990198	1.51524	Yes	cytochrome P450 protein, putative, expressed
LOC_Os05g32130	9.1227	9.67046	18.5751	35.1283	1.51481	Yes	conserved hypothetical protein
LOC_Os02g51570	0.956852	0.632417	2.04695	2.49418	1.51469	Yes	peptidyl-prolyl cis-trans isomerase, FKBP-type, putative, expressed
LOC_Os01g14530	5.54956	3.14371	9.70245	15.1356	1.51458	Yes	AWPM-19-like membrane family protein, putative, expressed
LOC_Os02g03430	4.58504	4.06316	11.1638	13.5389	1.51419	Yes	expressed protein
LOC_Os03g15870	2.92549	3.99077	8.12836	11.6203	1.51369	Yes	ribosomal protein L4, putative, expressed
LOC_Os02g52650	0.616682	1.09425	1.6114	3.27345	1.51353	Yes	chlorophyll A-B binding protein, putative, expressed
LOC_Os02g11640	1.76686	1.80102	5.05116	5.1304	1.51282	Yes	UDP-glucoronosyl and UDP-glucosyl transferase, putative, expressed
LOC_Os03g47280	3.64665	4.57343	11.5855	11.8665	1.51249	Yes	VQ domain containing protein, putative, expressed
LOC_Os05g05030	25.932	22.6184	68.4697	69.7845	1.50977	Yes	expressed protein
LOC_Os05g49920	0.244646	0.290367	0.820285	0.703178	1.50971	Yes	pentatricopeptide, putative, expressed
LOC_Os06g49660	22.882	12.2083	50.6278	49.2747	1.50945	Yes	transferase family protein, putative, expressed
LOC_Os05g42270	1.01388	0.3199	1.89912	1.89722	1.50909	Yes	acyltransferase, putative, expressed
LOC_Os01g15039	0.909482	0.621149	1.61497	2.73985	1.50849	Yes	pectinesterase, putative, expressed
LOC_Os04g56030	2.07105	2.37259	7.0596	5.56724	1.50668	Yes	glycine-rich cell wall structural protein precursor, putative, expressed
LOC_Os04g57720	15.8862	15.9408	49.5045	40.8253	1.50495	Yes	OsRR6 type-A response regulator, expressed
LOC_Os04g25440	97.8626	96.7197	261.587	290.233	1.50382	Yes	cytokinin-O-glucosyltransferase 2, putative, expressed
LOC_Os03g28160	12.1955	6.80147	26.7175	27.1533	1.50373	Yes	jacalin-like lectin domain containing protein, expressed
LOC_Os11g34820	3.06582	7.07078	16.608	12.1234	1.50305	Yes	THUMP domain-containing protein, putative, expressed
LOC_Os11g12300	0.876304	1.13004	3.10652	2.58022	1.50304	Yes	NBS-LRR disease resistance protein, putative
LOC_Os04g51980	8.08456	4.92551	20.6353	16.2382	1.50296	Yes	transferase family domain containing protein, expressed
LOC_Os03g58540	1.02802	1.50349	3.37833	3.79247	1.50214	Yes	spo0B-associated GTP-binding protein, putative, expressed
LOC_Os07g32570	37.7841	19.9851	85.8095	77.7831	1.50173	Yes	OsAPRL1 adenosine 5'-phosphosulfate reductase-like OsAPRL1, expressed
LOC_Os02g52170	3.16646	4.44388	12.4025	9.14744	1.50165	Yes	expressed protein
LOC_Os03g06710	0.416499	0.335733	0.823329	1.30667	1.50161	Yes	PPR repeat domain containing protein, putative, expressed
LOC_Os03g50160	38.7561	25.7517	91.2085	91.428	1.50143	Yes	plastocyanin-like domain containing protein, putative, expressed
LOC_Os02g13310	0.721587	0.389984	1.60801	1.53805	1.50095	Yes	homeobox domain containing protein, expressed
LOC_Os03g50080	2.33	1.51313	5.8346	5.03845	1.5004	Yes	peptidyl-prolyl cis-trans isomerase, FKBP-type, putative, expressed
LOC_Os02g51020	1.2595	1.6556	3.91093	4.33308	1.4998	Yes	expressed protein
LOC_Os01g37590	0.989671	0.72196	3.18501	1.65538	1.49975	Yes	peptide transporter PTR2, putative, expressed
LOC_Os01g46120	14.2734	14.0153	38.4553	41.4519	1.4981	Yes	GDSL-like lipase/acylhydrolase, putative, expressed
LOC_Os05g28830	8.07124	6.00976	18.846	20.8738	1.49611	Yes	PMR5, putative, expressed
LOC_Os08g43730	0.295962	0.243005	0.763162	0.756619	1.49559	Yes	DUF630/DUF632 domains containing protein, putative, expressed
LOC_Os01g42860	60.1882	69.581	179.696	185.859	1.49414	Yes	inhibitor I family protein, putative, expressed
LOC_Os11g32940	1.53763	4.26427	8.14928	8.18315	1.49314	Yes	OsFBX421 - F-box domain containing protein, expressed
LOC_Os02g54900	1.66917	1.70093	4.68495	4.79883	1.49267	Yes	STE_PAK_Ste20_STLK.2 - STE kinases include homologs to sterile 7, sterile 11 and sterile 20 from yeast, expressed
LOC_Os01g08810	5.7546	3.13912	12.1366	12.871	1.49151	Yes	cytochrome P450, putative, expressed
LOC_Os02g41590	161.305	131.315	415.705	406.656	1.49074	Yes	kinase, pfkB family, putative, expressed
LOC_Os03g14690	7.89265	6.41798	20.9549	19.2605	1.49066	Yes	vacuolar ATP synthase 98 kDa subunit, putative, expressed
LOC_Os07g45530	1.20024	0.305759	2.04646	2.17603	1.48738	Yes	retrotransposon protein, putative, unclassified
LOC_Os06g08610	1.44004	1.06742	1.88152	5.14819	1.48724	Yes	transferase family protein, putative, expressed
LOC_Os04g51172	0.575287	0.69947	1.30418	2.26861	1.48683	Yes	Disease resistance/zinc finger/chromosome condensation-like region protein, putative, expressed
LOC_Os06g09610	4.19159	4.06527	10.1154	13.0123	1.48596	Yes	peroxiredoxin, putative, expressed
LOC_Os01g19694	7.00478	10.1212	20.6709	27.2756	1.48523	Yes	Homeobox domain containing protein, expressed
LOC_Os03g27980	1.45054	0.547396	2.50378	3.0841	1.48379	Yes	glucan endo-1,3-beta-glucosidase precursor, putative, expressed
LOC_Os03g15460	53.507	44.7184	119.658	154.826	1.48255	Yes	expressed protein
LOC_Os02g33680	5.1015	4.35038	12.8149	13.5939	1.48234	Yes	U-box domain containing protein, expressed
LOC_Os02g04130	4.50396	10.1167	18.9708	21.8744	1.48216	Yes	DUF1645 domain containing protein, putative, expressed
LOC_Os02g37320	27.1861	44.4064	98.7027	101.193	1.48137	Yes	heavy metal associated domain containing protein, expressed
LOC_Os01g03740	0.781436	0.769616	2.03137	2.29907	1.48127	Yes	nuclease PA3, putative, expressed
LOC_Os01g25990	7.78569	6.8823	19.4268	21.4847	1.47983	Yes	expressed protein
LOC_Os02g47600	8.37775	6.07326	19.8181	20.4589	1.47879	Yes	soluble inorganic pyrophosphatase, putative, expressed
LOC_Os03g60100	5.8443	7.26525	15.9807	20.5495	1.47847	Yes	50S ribosomal protein L17, putative, expressed
LOC_Os12g02700	1.2927	1.15472	3.71499	3.10187	1.47784	Yes	harpin-induced protein 1 domain containing protein, expressed
LOC_Os02g49550	3.6873	2.8905	8.83321	9.48514	1.47761	Yes	zinc finger, C3HC4 type domain containing protein, expressed
LOC_Os09g27010	4.10976	5.18377	11.8023	14.0772	1.47751	Yes	tyrosine protein kinase domain containing protein, putative, expressed
LOC_Os01g73200	2.66457	1.79636	5.29637	7.10795	1.47543	Yes	peroxidase precursor, putative, expressed
LOC_Os01g02010	34.1953	17.9843	78.5125	66.5353	1.47497	Yes	expressed protein
LOC_Os12g17320	1.74606	1.07377	4.52121	3.30487	1.47268	Yes	polyprenyl synthetase, putative, expressed
LOC_Os03g55240	6.92536	9.34656	20.1819	24.9597	1.47207	Yes	cytochrome P450, putative, expressed
LOC_Os10g39740	17.1286	20.0879	42.1877	61.0431	1.47186	Yes	glutathione S-transferase, putative, expressed
LOC_Os05g13900	17.956	21.1729	42.9776	65.4399	1.47029	Yes	retrotransposon protein, putative, unclassified, expressed
LOC_Os03g45170	10.0057	8.37375	27.1197	23.7943	1.46997	Yes	amino acid permease, putative, expressed
LOC_Os01g44120	0.489322	1.56223	2.34354	3.33814	1.4696	Yes	expressed protein
LOC_Os10g28970	0.937074	1.2482	2.9854	3.06201	1.4685	Yes	BTB6 - Bric-a-Brac, Tramtrack, Broad Complex BTB domain, expressed
LOC_Os07g10440	23.5222	12.5862	49.9506	49.8237	1.46633	Yes	expressed protein
LOC_Os06g03930	19.5806	20.9449	53.1104	58.7389	1.46465	Yes	cytochrome P450 86A1, putative, expressed
LOC_Os01g61080	2.31007	2.70097	5.58209	8.24676	1.4645	Yes	OsWRKY24 - Superfamily of TFs having WRKY and zinc finger domains, expressed
LOC_Os04g03579	12.0767	10.7828	30.3459	32.6056	1.46145	Yes	protein kinase, putative, expressed
LOC_Os12g05210	2.41316	0.695252	4.33004	4.22639	1.46083	Yes	expressed protein
LOC_Os11g19864	0.507731	0.612199	1.51545	1.56576	1.46009	Yes	transposon protein, putative, Pong sub-class, expressed
LOC_Os10g10180	1.93891	2.06478	4.9992	6.01305	1.45971	Yes	methyltransferase domain containing protein, putative, expressed
LOC_Os01g58150	11.0673	14.9514	32.0412	39.444	1.4581	Yes	expressed protein
LOC_Os02g56700	4.27169	1.15521	7.09106	7.81385	1.45759	Yes	dehydrogenase, putative, expressed
LOC_Os03g45970	0.477048	0.798551	1.54414	1.95884	1.45741	Yes	expressed protein
LOC_Os01g60020	2.68471	4.87507	6.7893	13.9691	1.45728	Yes	NAC domain transcription factor, putative, expressed
LOC_Os03g52040	10.6943	9.73592	27.2044	28.8736	1.45673	Yes	OsSCP19 - Putative Serine Carboxypeptidase homologue, expressed
LOC_Os06g06560	1.18546	0.856192	2.4732	3.12215	1.45449	Yes	starch synthase, putative, expressed
LOC_Os01g43290	16.3637	11.457	46.4055	29.8314	1.45433	Yes	conserved hypothetical protein
LOC_Os03g07570	18.0619	20.0883	47.1766	57.3131	1.4536	Yes	aminotransferase, putative, expressed
LOC_Os04g49850	9.49911	3.4395	17.0466	18.2687	1.44861	Yes	expressed protein
LOC_Os11g02440	22.4251	29.3006	54.2142	86.9471	1.44839	Yes	chalcone--flavonone isomerase, putative, expressed
LOC_Os06g43020	4.12464	4.04726	9.74706	12.549	1.44805	Yes	expressed protein
LOC_Os01g17050	9.36254	13.9611	28.8156	34.7443	1.44632	Yes	VQ domain containing protein, putative, expressed
LOC_Os01g02290	2.38154	3.27759	7.46564	7.95279	1.446	Yes	Ser/Thr receptor-like kinase, putative, expressed
LOC_Os01g69120	3.29242	3.13931	8.09113	9.42544	1.44544	Yes	uncharacterized RNA methyltransferase pc1998, putative, expressed
LOC_Os11g43700	0.818155	0.912945	2.70045	2.00873	1.44379	Yes	RGH1A, putative, expressed
LOC_Os06g40440	14.5797	11.021	34.4211	35.1712	1.44274	Yes	expressed protein
LOC_Os06g44034	3.58562	14.1136	24.6371	23.4649	1.44241	Yes	expressed protein
LOC_Os04g50110	1.55969	1.29789	3.77392	3.98723	1.44148	Yes	RNA recognition motif containing protein, putative, expressed
LOC_Os06g50080	3.69421	3.89918	10.2897	10.2956	1.4388	Yes	DUF581 domain containing protein, expressed
LOC_Os12g08090	1.86794	1.46003	4.5798	4.43508	1.43767	Yes	amino acid transporter, putative, expressed
LOC_Os08g39730	0.522483	0.201261	1.75138	0.208882	1.43749	Yes	cytochrome P450, putative, expressed
LOC_Os02g47210	11.0309	10.3262	31.1454	26.6648	1.43661	Yes	amino acid permease family protein, putative, expressed
LOC_Os06g11210	30.2582	25.1159	67.4906	82.3927	1.43656	Yes	12-oxophytodienoate reductase, putative, expressed
LOC_Os03g08310	1.17144	1.76058	3.96952	3.95903	1.43517	Yes	ZIM domain containing protein, putative, expressed
LOC_Os02g45380	6.37952	2.46305	13.8552	10.0316	1.43368	Yes	MATE domain containing protein, expressed
LOC_Os02g54030	7.86655	7.8936	20.9415	21.5456	1.43075	Yes	polygalacturonase, putative, expressed
LOC_Os08g03400	4.11902	4.10822	8.60592	13.5666	1.43029	Yes	expressed protein
LOC_Os11g05170	1.05439	3.06284	4.03052	7.06405	1.43011	Yes	expressed protein
LOC_Os03g63480	24.4194	29.0602	60.3454	83.6791	1.42925	Yes	ankyrin repeat domain containing protein, expressed
LOC_Os03g46200	1.6789	0.930084	3.83757	3.1855	1.42861	Yes	acetyltransferase, GNAT family, putative, expressed
LOC_Os01g51570	34.9039	46.7869	124.353	95.3633	1.4274	Yes	glycosyl hydrolases family 17, putative, expressed
LOC_Os04g46560	2.94393	3.77515	7.27029	10.7999	1.42728	Yes	lactate/malate dehydrogenase, putative, expressed
LOC_Os02g46940	1.08578	1.45663	3.75185	3.08404	1.42693	Yes	MYB family transcription factor, putative, expressed
LOC_Os02g54730	63.4196	38.115	154.867	117.997	1.42621	Yes	transmembrane amino acid transporter protein, putative, expressed
LOC_Os01g64330	0.481875	0.271406	1.1279	0.896264	1.42606	Yes	retrotransposon protein, putative, unclassified, expressed
LOC_Os02g16909	17.1493	17.8066	48.0619	45.8323	1.4255	Yes	dynein light chain type 1 domain containing protein, expressed
LOC_Os11g41150	45.6243	100.094	196.937	193.859	1.42323	Yes	nitrilase-associated protein, putative, expressed
LOC_Os03g60560	3.8435	3.58116	8.04732	11.8582	1.42277	Yes	ZOS3-21 - C2H2 zinc finger protein, expressed
LOC_Os03g27230	130.584	141.304	293.09	435.795	1.42268	Yes	phospho-2-dehydro-3-deoxyheptonate aldolase, chloroplast precursor, putative, expressed
LOC_Os01g65370	13.5136	17.7915	25.0288	58.876	1.42236	Yes	MYB family transcription factor, putative
LOC_Os06g06610	0.744427	0.596719	1.47122	2.12336	1.42236	Yes	expressed protein
LOC_Os06g12790	11.7927	12.133	28.8473	35.2562	1.42184	Yes	ras-related protein, putative, expressed
LOC_Os06g49420	1.1748	1.33441	3.67902	3.04144	1.42133	Yes	retrotransposon protein, putative, unclassified, expressed
LOC_Os11g37490	1.64306	4.85104	8.1983	9.19386	1.42123	Yes	expressed protein
LOC_Os03g34040	7.41096	8.30743	18.6607	23.3758	1.41919	Yes	ribosomal protein, putative, expressed
LOC_Os02g51080	36.6294	35.2456	90.3497	101.849	1.41904	Yes	FAD binding domain containing protein, expressed
LOC_Os03g18600	44.4752	36.6998	109.945	107.016	1.41833	Yes	cyclase/dehydrase family protein, putative, expressed
LOC_Os03g19427	22.4218	19.5233	56.4809	55.6164	1.41818	Yes	nicotianamine synthase, putative, expressed
LOC_Os01g67820	3.81933	4.05862	8.44745	12.5964	1.41751	Yes	exo70 exocyst complex subunit domain containing protein, expressed
LOC_Os05g48580	1.71171	1.60303	4.72863	4.12315	1.41707	Yes	conserved hypothetical protein
LOC_Os04g31040	1.25371	1.21238	3.22896	3.35545	1.41683	Yes	violaxanthin de-epoxidase, putative, expressed
LOC_Os12g35630	1.45547	1.97949	3.8672	5.3	1.41619	Yes	elongation factor TS family protein, expressed
LOC_Os02g43770	11.6375	16.2528	30.6659	43.7654	1.41615	Yes	DUF630/DUF632 domains containing protein, putative, expressed
LOC_Os03g03990	2.20917	3.66896	7.56871	8.11246	1.4156	Yes	signal recognition particle 43 kDa protein, chloroplast precursor, putative, expressed
LOC_Os10g38040	31.6244	27.2929	86.8349	70.2418	1.41471	Yes	lysM domain containing protein, putative, expressed
LOC_Os02g19640	4.1177	3.35683	8.94978	10.9724	1.41432	Yes	IQ calmodulin-binding motif family protein, putative, expressed
LOC_Os07g04180	28.735	16.9405	65.7674	55.9507	1.41405	Yes	amino acid transporter, putative, expressed
LOC_Os06g33970	1.12982	0.876992	3.07186	2.2755	1.41392	Yes	VQ domain containing protein, putative, expressed
LOC_Os07g42440	42.1598	41.7818	107.129	116.242	1.41199	Yes	hydroxyacid oxidase 1, putative, expressed
LOC_Os05g38690	5.295	6.6493	15.0887	16.6894	1.41171	Yes	expressed protein
LOC_Os02g05890	1.29548	1.21004	3.58599	3.07687	1.41103	Yes	EMB1303, putative, expressed
LOC_Os01g48000	2.45276	3.00444	7.51278	6.99754	1.41085	Yes	S-locus-like receptor protein kinase, putative, expressed
LOC_Os03g03720	14.7065	15.0278	33.7371	45.0829	1.40643	Yes	glyceraldehyde-3-phosphate dehydrogenase, putative, expressed
LOC_Os01g46570	22.6948	18.9051	58.5457	51.6362	1.40523	Yes	CTP synthase, putative, expressed
LOC_Os09g29239	40.8395	27.2214	96.9583	83.0027	1.40279	Yes	purine permease, putative, expressed
LOC_Os03g20700	21.7439	21.0335	47.9597	65.1422	1.4027	Yes	magnesium-chelatase, putative, expressed
LOC_Os09g26420	302.297	308.57	682.492	930.027	1.40039	Yes	AP2 domain containing protein, expressed
LOC_Os06g05970	1.71728	1.35647	4.35535	3.75422	1.39963	Yes	DUF581 domain containing protein
LOC_Os07g40630	3.35608	3.30036	8.69888	8.84452	1.39811	Yes	BRASSINOSTEROID INSENSITIVE 1 precursor, putative, expressed
LOC_Os08g41880	102.379	103.947	231.569	312.066	1.39771	Yes	nucleotide pyrophosphatase/phosphodiesterase, putative, expressed
LOC_Os07g04450	1.88829	1.1098	3.1746	4.72249	1.39728	Yes	expressed protein
LOC_Os07g09340	13.9776	9.70415	29.8173	32.4661	1.39507	Yes	plasma membrane ATPase, putative, expressed
LOC_Os07g12560	0.597489	0.450577	1.71383	1.04222	1.39487	Yes	OsFBX224 - F-box domain containing protein
LOC_Os03g36540	3.92834	3.28117	9.0526	9.89898	1.39435	Yes	magnesium-chelatase subunit chlI, chloroplast precursor, putative, expressed
LOC_Os08g36440	4.7748	5.11313	11.8259	14.1606	1.39402	Yes	HVA22, putative, expressed
LOC_Os02g29210	0.669888	0.836266	1.91785	2.03973	1.39375	Yes	ankyrin, putative, expressed
LOC_Os04g37700	4.19964	5.44904	11.3274	14.019	1.39338	Yes	expressed protein
LOC_Os11g42070	1.33387	1.68777	4.13908	3.79718	1.39312	Yes	Leucine Rich Repeat family protein, expressed
LOC_Os03g14120	8.07732	6.58779	18.7694	19.7432	1.39294	Yes	dihydrodipicolinate reductase, putative, expressed
LOC_Os11g44510	13.2942	23.5587	46.387	50.3399	1.39214	Yes	hypothetical protein
LOC_Os06g02210	40.4223	38.591	105.464	101.63	1.39012	Yes	bark storage protein A precursor, putative, expressed
LOC_Os11g05740	1.97487	2.81914	7.41648	5.14247	1.38941	Yes	B3 DNA binding domain containing protein, expressed
LOC_Os06g14450	2.1185	1.40589	4.38964	4.83887	1.38873	Yes	exo70 exocyst complex subunit family protein, putative, expressed
LOC_Os02g10550	0.702386	0.81003	2.13029	1.82976	1.38867	Yes	expressed protein
LOC_Os11g03370	0.586771	0.866872	1.36389	2.44203	1.38858	Yes	no apical meristem protein, putative, expressed
LOC_Os06g40640	6.59344	5.36389	14.9323	16.3704	1.38839	Yes	fructose-bisphospate aldolase isozyme, putative, expressed
LOC_Os07g02150	0.555524	1.10909	2.38421	1.97328	1.38832	Yes	3-5 exonuclease domain-containing protein, putative, expressed
LOC_Os03g30470	1.3359	0.700144	1.98642	3.34262	1.38811	Yes	CHIT4 - Chitinase family protein precursor, expressed
LOC_Os06g33720	0.663601	0.414187	1.18678	1.63351	1.38777	Yes	flavin-containing monooxygenase family protein, putative, expressed
LOC_Os02g43900	2.25114	2.06789	4.80567	6.49223	1.38727	Yes	expressed protein
LOC_Os07g39860	1.11978	1.44524	2.07104	4.63625	1.38676	Yes	expressed protein
LOC_Os12g42280	1.35716	0.442543	2.05609	2.64773	1.38608	Yes	9-cis-epoxycarotenoid dioxygenase 1, chloroplast precursor, putative, expressed
LOC_Os01g03130	6.79015	5.25171	13.2108	18.2385	1.38497	Yes	expressed protein
LOC_Os03g55020	0.798832	0.958176	2.15108	2.43642	1.38459	Yes	UDP-glucoronosyl and UDP-glucosyl transferase domain containing protein, expressed
LOC_Os04g43410	2.73413	3.2277	7.58604	7.96214	1.38292	Yes	Os4bglu18 - monolignol beta-glucoside homologue, expressed
LOC_Os01g11730	156.804	69.4487	273.839	316.114	1.38267	Yes	GDSL-like lipase/acylhydrolase, putative, expressed
LOC_Os06g11130	67.4654	45.1146	153.551	139.952	1.38242	Yes	gibberellin receptor GID1L2, putative, expressed
LOC_Os04g51580	2.8002	1.85015	6.36709	5.75135	1.38179	Yes	leucine rich repeat containing protein, expressed
LOC_Os03g60880	7.4202	5.72943	18.0493	16.1964	1.3809	Yes	nucleobase-ascorbate transporter, putative, expressed
LOC_Os07g45490	1.3352	1.43888	3.26515	3.9586	1.38074	Yes	conserved hypothetical protein
LOC_Os01g52780	2.07275	1.54913	4.40961	5.01871	1.38026	Yes	HVA22, putative, expressed
LOC_Os12g43130	6.86221	5.05206	11.4884	19.517	1.37983	Yes	phytoene synthase, chloroplast precursor, putative, expressed
LOC_Os12g37519	2.52138	1.72885	4.87016	6.18722	1.3794	Yes	retrotransposon protein, putative, unclassified, expressed
LOC_Os07g42960	193.862	219.124	433.623	640.463	1.37894	Yes	phospho-2-dehydro-3-deoxyheptonate aldolase, chloroplast precursor, putative, expressed
LOC_Os09g24710	11.1457	10.9267	27.0663	30.319	1.37844	Yes	alpha/beta hydrolase fold, putative, expressed
LOC_Os01g40480	2.04502	1.26534	4.60228	3.99605	1.37707	Yes	anthranilate phosphoribosyltransferase, putative, expressed
LOC_Os12g16200	50.9139	38.6781	108.533	123.872	1.3752	Yes	glutathione synthetase, chloroplast precursor, putative, expressed
LOC_Os05g39930	7.84805	12.2973	20.6378	31.5135	1.37226	Yes	spotted leaf 11, putative, expressed
LOC_Os02g57670	4.62693	5.77828	11.6185	15.3179	1.37225	Yes	ribosomal L9, putative, expressed
LOC_Os05g39580	16.0382	12.854	44.3454	30.4429	1.37214	Yes	bet v I allergen family protein, putative, expressed
LOC_Os01g52550	5.50313	4.44165	11.945	13.7925	1.37186	Yes	ABC transporter, ATP-binding protein, putative, expressed
LOC_Os10g17690	0.305118	0.475615	1.03169	0.98725	1.37069	Yes	NB-ARC domain containing protein, expressed
LOC_Os06g46284	16.8245	15.9406	41.7451	42.944	1.37002	Yes	glycosyl hydrolase, family 31, putative, expressed
LOC_Os11g12010	0.3921	1.20825	1.91116	2.22484	1.36985	Yes	expressed protein
LOC_Os04g46440	13.4131	12.8311	34.9788	32.8034	1.3689	Yes	AP2 domain containing protein, expressed
LOC_Os04g43060	7.75641	7.79898	18.5802	21.5848	1.36852	Yes	enzyme of the cupin superfamily protein, putative, expressed
LOC_Os12g37530	8.97744	5.42579	20.6228	16.5446	1.36765	Yes	expressed protein
LOC_Os12g04120	1.27362	2.01585	3.8313	4.64929	1.36631	Yes	phosphoglycerate mutase, putative
LOC_Os11g09020	0.742508	0.479114	1.65708	1.49177	1.36603	Yes	amino acid transporter, putative, expressed
LOC_Os02g16690	0.945216	0.872954	2.54952	2.13559	1.3656	Yes	expressed protein
LOC_Os11g03160	1.60045	1.27258	4.16955	3.22854	1.36458	Yes	glycosyl transferase, family 8, putative, expressed
LOC_Os05g37520	4.66966	4.6026	9.50158	14.3658	1.36405	Yes	expressed protein
LOC_Os03g24560	15.1002	15.9032	35.8932	43.8803	1.36348	Yes	ompA/MotB, putative, expressed
LOC_Os04g43680	15.0893	17.7237	33.1775	51.2472	1.3634	Yes	MYB family transcription factor, putative, expressed
LOC_Os10g27110	0.92582	1.51585	3.56827	2.70949	1.36238	Yes	expressed protein
LOC_Os03g16040	23.7515	38.5562	62.5418	97.6118	1.36197	Yes	hsp20/alpha crystallin family protein, putative
LOC_Os06g22000	1.70663	3.26427	5.21041	7.55756	1.36095	Yes	expressed protein
LOC_Os06g48810	5.69332	2.71219	13.6373	7.95017	1.36079	Yes	OsHKT2;1 - Na+ transporter, expressed
LOC_Os05g29880	3.24823	2.69524	7.58961	7.6745	1.36077	Yes	3-hydroxyacyl-CoA dehydrogenase, putative, expressed
LOC_Os09g04050	24.1447	18.5339	54.7753	54.7751	1.36001	Yes	dehydrogenase, putative, expressed
LOC_Os01g52140	0.79094	0.893883	2.35417	1.96792	1.35913	Yes	expressed protein
LOC_Os01g64140	1.73768	6.28908	10.6299	9.93273	1.35714	Yes	endoglucanase 22 precursor, putative
LOC_Os07g22730	2.6577	3.50126	6.22171	9.54939	1.35653	Yes	AP2 domain containing protein, expressed
LOC_Os08g39570	0.356591	0.412885	0.859417	1.11098	1.35653	Yes	Leucine Rich Repeat family protein, expressed
LOC_Os01g14660	30.758	25.1652	69.4581	73.6829	1.35592	Yes	expansin precursor, putative, expressed
LOC_Os01g68770	87.074	111.371	223.23	284.71	1.35592	Yes	selenium-binding protein, putative, expressed
LOC_Os01g56570	5.17871	4.94154	13.2168	12.6867	1.3559	Yes	xylosyltransferase, putative, expressed
LOC_Os04g36770	20.0265	16.2255	46.0483	46.7211	1.35559	Yes	PME/invertase inhibitor, putative, expressed
LOC_Os03g62060	60.6271	57.0056	152.947	147.957	1.35501	Yes	hydrolase, putative, expressed
LOC_Os12g29280	0.817349	0.364343	1.32868	1.68709	1.35167	Yes	disease resistance protein RGA3, putative, expressed
LOC_Os12g43620	7.33872	8.6956	18.0017	22.9153	1.35154	Yes	helix-loop-helix DNA-binding domain containing protein
LOC_Os06g19070	14.6898	12.8142	30.0278	40.0889	1.35011	Yes	cytochrome P450, putative, expressed
LOC_Os01g03110	10.7957	7.73269	25.5957	21.631	1.34986	Yes	expressed protein
LOC_Os04g38600	15.0223	14.1292	35.8127	38.4567	1.3492	Yes	glyceraldehyde-3-phosphate dehydrogenase, putative, expressed
LOC_Os03g58350	1.37583	3.25634	5.79717	6.0006	1.34875	Yes	OsIAA14 - Auxin-responsive Aux/IAA gene family member, expressed
LOC_Os02g42960	3.99981	3.06787	9.07022	8.91532	1.34753	Yes	thylakoid lumenal protein, putative, expressed
LOC_Os05g06940	9.39106	9.6064	22.6723	25.6239	1.34611	Yes	relA-SpoT like protein RSH4, putative, expressed
LOC_Os01g25600	0.838082	1.01428	2.42844	2.2738	1.34398	Yes	tetratricopeptide repeat domain containing protein, expressed
LOC_Os05g36290	48.5063	41.0895	106.272	120.961	1.34267	Yes	actin, putative, expressed
LOC_Os01g43700	18.9002	24.4115	53.6598	56.0872	1.34135	Yes	cytochrome P450 72A1, putative, expressed
LOC_Os06g01960	4.65981	4.1895	13.4897	8.93131	1.34122	Yes	retrotransposon protein, putative, unclassified
LOC_Os12g08260	28.5887	37.3926	81.4938	85.4498	1.33923	Yes	dehydrogenase E1 component domain containing protein, expressed
LOC_Os09g27670	1.56166	2.38444	4.24467	5.72281	1.3368	Yes	hypothetical protein
LOC_Os12g26290	25.8113	21.0755	52.6812	65.6553	1.33564	Yes	alpha-DOX2, putative, expressed
LOC_Os06g48240	0.969119	0.69337	2.28929	1.90489	1.33504	Yes	AAA ATPase, putative, expressed
LOC_Os03g20910	1.93412	1.89393	4.43874	5.20644	1.3332	Yes	homeobox domain containing protein, expressed
LOC_Os04g43400	1.29376	1.1162	2.41622	3.65362	1.33265	Yes	Os4bglu17 - GH1 gene fragment, expressed
LOC_Os03g19420	21.751	19.5271	54.1627	49.7678	1.33217	Yes	nicotianamine synthase, putative, expressed
LOC_Os01g22660	1.68251	1.49304	3.28691	4.70516	1.33156	Yes	GDSL-like lipase/acylhydrolase, putative, expressed
LOC_Os02g04810	2.12272	1.76377	4.27488	5.50627	1.33154	Yes	auxin response factor 5, putative, expressed
LOC_Os08g41100	43.5208	35.5922	94.4166	104.618	1.33103	Yes	CHIT12 - Chitinase family protein precursor, expressed
LOC_Os09g17740	200.443	165.6	485.16	435.505	1.33066	Yes	chlorophyll A-B binding protein, putative, expressed
LOC_Os01g63010	1.44011	1.23507	3.39346	3.33278	1.33016	Yes	universal stress protein domain containing protein, putative, expressed
LOC_Os04g39489	19.4394	13.6507	41.5757	41.5953	1.32968	Yes	amino acid transporter, putative, expressed
LOC_Os11g39350	0.460365	1.12774	1.90437	2.08681	1.32951	Yes	expressed protein
LOC_Os10g20510	17.6276	11.3664	35.2668	37.5624	1.32877	Yes	expressed protein
LOC_Os09g26810	1.5734	1.09774	2.90804	3.79769	1.32794	Yes	chlorophyll A-B binding protein, putative, expressed
LOC_Os05g40630	51.5639	26.6771	99.4755	96.9054	1.32766	Yes	DUF567 domain containing protein, putative, expressed
LOC_Os02g07730	1.26295	1.86699	3.69326	4.16244	1.3276	Yes	haloacid dehalogenase-like hydrolase domain-containing protein 3, putative, expressed
LOC_Os03g52130	2.87185	4.33166	8.45334	9.61577	1.32675	Yes	expressed protein
LOC_Os04g44460	12.085	12.3388	25.5001	35.7501	1.32643	Yes	sulfotransferase domain containing protein, expressed
LOC_Os08g43860	1.29796	0.853971	1.85117	3.54523	1.32636	Yes	carrier, putative
LOC_Os06g49220	9.97024	9.17407	25.8246	22.1719	1.32601	Yes	peptide transporter, putative, expressed
LOC_Os06g43384	8.29069	5.97024	16.6785	19.0583	1.32535	Yes	cytochrome P450, putative, expressed
LOC_Os11g06010	8.60593	7.94656	21.508	19.9626	1.32504	Yes	helix-loop-helix DNA-binding protein, putative, expressed
LOC_Os02g30470	38.2498	23.1054	91.8852	61.7232	1.324	Yes	expressed protein
LOC_Os05g24140	4.26276	3.06928	11.209	7.14324	1.32367	Yes	tetracycline transporter-like protein 1, putative, expressed
LOC_Os11g09010	14.0223	15.1324	31.2542	41.7171	1.3236	Yes	lipase, putative, expressed
LOC_Os11g34270	8.56673	17.1332	34.8074	29.5019	1.32326	Yes	ubiquitin carboxyl-terminal hydrolase domain containing protein, expressed
LOC_Os06g50370	2.50278	2.82552	6.07234	7.25917	1.32309	Yes	zinc finger, C3HC4 type, domain containing protein, expressed
LOC_Os07g39750	2.03881	2.29122	5.37207	5.45053	1.3216	Yes	GDSL-like lipase/acylhydrolase, putative, expressed
LOC_Os08g36390	0.711144	0.500891	1.68154	1.34552	1.32048	Yes	ZOS8-07 - C2H2 zinc finger protein, expressed
LOC_Os04g34180	3.80068	2.46999	8.6518	6.99142	1.31885	Yes	hypothetical protein
LOC_Os12g27370	14.6072	12.3914	33.6475	33.686	1.31844	Yes	expressed protein
LOC_Os01g17170	15.6979	14.9629	35.1463	41.2627	1.31735	Yes	magnesium-protoporphyrin IX monomethyl ester cyclase,chloroplast precursor, putative, expressed
LOC_Os10g37850	14.4497	12.7583	34.1359	33.5193	1.31417	Yes	armadillo, putative, expressed
LOC_Os05g33644	0.36204	0.344734	0.939413	0.8178	1.31397	Yes	inosine-uridine preferring nucleoside hydrolase family protein, putative, expressed
LOC_Os08g26850	7.90322	10.8689	20.3999	26.2164	1.31224	Yes	plant protein of unknown function domain containing protein, expressed
LOC_Os06g36220	2.07581	1.97201	5.09244	4.95903	1.31219	Yes	OsFBX198 - F-box domain containing protein, expressed
LOC_Os03g30200	1.64422	1.07511	4.10054	2.65	1.31175	Yes	mitochondrial import inner membrane translocase subunit Tim17, putative, expressed
LOC_Os05g47960	11.6629	14.8194	30.9889	34.7101	1.31085	Yes	expressed protein
LOC_Os05g41150	4.26142	2.6847	8.19292	9.03539	1.3105	Yes	expressed protein
LOC_Os01g69890	13.9554	23.9925	39.8926	54.1962	1.31	Yes	expressed protein
LOC_Os06g01720	0.375038	0.57769	1.0584	1.3034	1.30975	Yes	expressed protein
LOC_Os01g42234	7.79882	7.44593	17.7068	20.0759	1.30942	Yes	amino acid permease family protein, putative, expressed
LOC_Os12g32640	1.42069	1.8966	4.50228	3.71811	1.3092	Yes	haemolysin-III, putative, expressed
LOC_Os08g38990	0.870332	1.00598	2.02372	2.62523	1.30901	Yes	OsWRKY30 - Superfamily of TFs having WRKY and zinc finger domains, expressed
LOC_Os04g05010	11.5282	14.0153	28.3724	34.8976	1.30857	Yes	CBS domain containing membrane protein, putative, expressed
LOC_Os04g33640	17.8144	11.8411	30.4802	42.887	1.30683	Yes	glycosyl hydrolases family 17, putative, expressed
LOC_Os07g06450	1.15543	1.37046	2.874	3.37151	1.30603	Yes	RNA recognition motif containing protein, putative, expressed
LOC_Os04g32620	3.6969	3.83488	10.4499	8.16968	1.30576	Yes	ethylene-responsive transcription factor ERF114, putative, expressed
LOC_Os01g62980	7.09513	5.87018	16.3692	15.6605	1.30475	Yes	LTPL101 - Protease inhibitor/seed storage/LTP family protein precursor, expressed
LOC_Os07g31884	14.2219	11.0146	32.4889	29.8545	1.30472	Yes	MATE efflux family protein, putative, expressed
LOC_Os02g53660	4.52867	4.08512	10.8468	10.4313	1.30465	Yes	expressed protein
LOC_Os02g46460	58.9391	64.008	148.634	155.06	1.30458	Yes	peptide transporter PTR2, putative, expressed
LOC_Os03g49720	4.08328	4.34513	10.0177	10.7936	1.30404	Yes	PAP fibrillin family domain containing protein, expressed
LOC_Os01g52130	2.84038	1.88897	6.25028	5.42724	1.30402	Yes	sulfate transporter, putative, expressed
LOC_Os10g41330	6.55403	10.4858	22.7148	19.3546	1.30386	Yes	AP2 domain containing protein, expressed
LOC_Os09g35020	0.512521	5.75812	3.87097	11.6008	1.30295	Yes	AP2 domain containing protein, expressed
LOC_Os07g44499	2.90902	0.857157	5.46708	3.81263	1.30098	Yes	peroxidase, putative, expressed
LOC_Os07g40830	2.31549	1.40033	5.1884	3.9637	1.30042	Yes	app1, putative, expressed
LOC_Os06g01850	3.70513	2.61543	7.10381	8.46103	1.30017	Yes	ferredoxin--NADP reductase, chloroplast precursor, putative, expressed
LOC_Os01g04750	2.61122	1.72019	5.03296	5.61726	1.29797	Yes	B3 DNA binding domain containing protein, expressed
LOC_Os02g33770	5.4265	5.33573	11.1597	15.2999	1.29781	Yes	homeodomain, putative, expressed
LOC_Os07g17390	1.48425	1.70025	3.18487	4.64378	1.29769	Yes	PsbP, putative, expressed
LOC_Os07g36430	2.70997	1.31769	8.0665	1.82345	1.29602	Yes	expressed protein
LOC_Os01g49210	3.91285	6.17419	11.492	13.2737	1.29584	Yes	expressed protein
LOC_Os01g14960	6.54288	4.31045	13.147	13.4858	1.29507	Yes	expressed protein
LOC_Os04g51610	5.06228	4.33529	9.96705	13.0925	1.29501	Yes	calcium-transporting ATPase, plasma membrane-type, putative, expressed
LOC_Os07g03580	4.38275	2.48305	8.47753	8.3448	1.29288	Yes	SCP-like extracellular protein, expressed
LOC_Os04g48830	1.11033	2.04081	3.28272	4.43789	1.29284	Yes	DUF623 domain containing protein, expressed
LOC_Os08g45060	6.74637	6.51627	16.18	16.3124	1.29273	Yes	protein Kinase-like protein TMKL1 precursor, putative, expressed
LOC_Os04g58820	0.572537	0.959574	2.81593	0.937327	1.29262	Yes	ATOFP18/OFP18, putative, expressed
LOC_Os01g43120	1.48286	1.67547	3.93338	3.79663	1.29131	Yes	DEAD/DEAH box helicase, putative, expressed
LOC_Os11g40770	0.411974	4.56918	4.60324	7.58752	1.29124	Yes	expressed protein
LOC_Os12g44350	0.412962	0.880334	1.44527	1.71985	1.29121	Yes	actin, putative, expressed
LOC_Os12g17910	10.8841	11.9127	25.9039	29.8401	1.28999	Yes	T-complex protein, putative, expressed
LOC_Os08g39430	4.14186	6.75398	12.0061	14.6237	1.28927	Yes	thylakoid lumenal 19 kDa protein, chloroplast precursor, putative
LOC_Os11g37190	2.90001	4.15702	7.75325	9.49174	1.28905	Yes	allergen-related, putative
LOC_Os06g18990	0.823583	0.650155	2.08201	1.51824	1.28862	Yes	embryogenesis transmembrane protein, putative, expressed
LOC_Os03g49830	8.51238	4.67431	17.2914	14.916	1.28831	Yes	expressed protein
LOC_Os05g04584	61.9749	40.7984	124.511	126.33	1.28731	Yes	transferase family protein, putative, expressed
LOC_Os12g38150	129.761	115.619	308.061	290.828	1.28727	Yes	osmotin, putative, expressed
LOC_Os05g09500	8.6184	11.676	22.2023	27.3229	1.28708	Yes	hexokinase, putative, expressed
LOC_Os02g05050	4.36919	3.85969	9.6634	10.4152	1.28689	Yes	OsSAUR4 - Auxin-responsive SAUR gene family member
LOC_Os02g49326	2.3062	1.53037	4.70283	4.65414	1.28622	Yes	SET domain-containing protein, putative, expressed
LOC_Os09g39410	11.1853	9.085	24.0084	25.4277	1.2862	Yes	male sterility protein, putative, expressed
LOC_Os09g32470	13.419	9.2638	26.1436	29.0716	1.28347	Yes	membrane protein, putative, expressed
LOC_Os11g11210	1.51975	1.35184	4.40167	2.58452	1.28266	Yes	OsClp12 - Putative Clp protease homologue, expressed
LOC_Os03g13860	10.2272	8.47428	23.4099	22.0568	1.28166	Yes	ras-related protein, putative, expressed
LOC_Os07g35330	2.52962	2.43529	5.48098	6.58958	1.28165	Yes	TKL_IRAK_DUF26-lc.13 - DUF26 kinases have homology to DUF26 containing loci, expressed
LOC_Os04g39814	3.87759	4.43311	8.94657	11.2578	1.28162	Yes	Os4bglu9 - beta-glucosidase homologue, similar to Os4Bglu12 exoglucanase/beta-glucosidase, expressed
LOC_Os11g18730	53.6416	49.4568	115.842	134.802	1.28162	Yes	glycosyl hydrolase family 3 protein, putative, expressed
LOC_Os01g52514	1.35131	0.719258	2.67751	2.35433	1.28106	Yes	B3 DNA binding domain containing protein, expressed
LOC_Os05g12320	6.19058	1.58186	12.5357	6.34814	1.28071	Yes	nodulin MtN3 family protein, putative, expressed
LOC_Os01g54620	54.3349	42.1866	99.6254	134.877	1.28068	Yes	CESA4 - cellulose synthase, expressed
LOC_Os10g22890	0.342586	0.316438	0.743307	0.857542	1.28043	Yes	receptor-like kinase, putative, expressed
LOC_Os01g51920	37.7942	36.3178	77.1602	102.796	1.27987	Yes	phosphotransferase, putative, expressed
LOC_Os03g60340	97.8523	76.0217	195.497	226.573	1.27944	Yes	leaf senescence related protein, putative, expressed
LOC_Os07g09190	0.599181	1.52096	4.06614	1.07629	1.27829	Yes	transketolase, putative, expressed
LOC_Os12g04424	0.981778	0.733285	1.84593	2.31099	1.27725	Yes	strictosidine synthase, putative, expressed
LOC_Os01g72570	10.187	7.39091	23.8347	18.7626	1.277	Yes	expressed protein
LOC_Os02g03720	0.937631	0.677191	1.9095	2.00037	1.27575	Yes	expressed protein
LOC_Os08g36630	10.9927	13.1266	25.5404	32.8288	1.27502	Yes	bifunctional monodehydroascorbate reductase and carbonic anhydrasenectarin-3 precursor, putative, expressed
LOC_Os07g22770	3.24239	1.94994	7.41658	5.14744	1.27484	Yes	AP2 domain containing protein, expressed
LOC_Os11g17504	8.27903	6.24459	17.5307	17.5991	1.27429	Yes	retrotransposon protein, putative, Ty1-copia subclass, expressed
LOC_Os05g31620	3.81277	8.80481	10.7561	19.7583	1.27405	Yes	OsCML15 - Calmodulin-related calcium sensor protein, expressed
LOC_Os01g43370	17.115	12.2628	38.0118	32.9751	1.27282	Yes	CPuORF17 - conserved peptide uORF-containing transcript, expressed
LOC_Os06g39120	10.6095	4.51544	20.4876	16.0588	1.27281	Yes	expressed protein
LOC_Os04g43380	0.574294	0.909152	1.11637	2.46782	1.27269	Yes	Os4bglu15 - GH1 gene fragment
LOC_Os04g09540	1.42238	1.19844	2.7449	3.58512	1.27219	Yes	acyl-protein thioesterase, putative, expressed
LOC_Os10g31040	1.56157	1.05632	3.7983	2.52359	1.27195	Yes	Citrate transporter protein, putative, expressed
LOC_Os03g43880	8.1941	7.12267	22.6116	14.3741	1.27185	Yes	PLA IIIA/PLP7, putative, expressed
LOC_Os12g36210	198.581	260.433	652.557	455.251	1.2711	Yes	inhibitor I family protein, putative, expressed
LOC_Os01g67910	8.80037	10.2677	22.9224	23.0891	1.27084	Yes	hypothetical protein
LOC_Os04g43760	152.274	154.399	315.089	424.77	1.27054	Yes	phenylalanine ammonia-lyase, putative, expressed
LOC_Os01g68640	12.3134	5.52184	16.5151	26.5056	1.2703	Yes	expressed protein
LOC_Os02g49160	0.219162	1.72067	2.64892	2.02934	1.27004	Yes	OsIAA8 - Auxin-responsive Aux/IAA gene family member, expressed
LOC_Os03g22370	38.8207	29.1466	89.3711	74.5413	1.27001	Yes	ultraviolet-B-repressible protein, putative, expressed
LOC_Os07g48680	8.34253	5.71885	18.3281	15.5804	1.26991	Yes	zinc finger, C3HC4 type domain containing protein, expressed
LOC_Os09g28850	3.34857	3.72543	7.96164	9.09139	1.26943	Yes	expressed protein
LOC_Os01g09870	2.92518	4.49081	8.75058	9.11908	1.2688	Yes	expressed protein
LOC_Os12g02240	8.40009	7.4047	22.7081	15.3702	1.26861	Yes	hypothetical protein
LOC_Os04g50940	0.565732	0.626083	1.31628	1.5506	1.26632	Yes	peptide transporter PTR2, putative, expressed
LOC_Os06g14390	1.53378	1.00908	3.47493	2.64099	1.26612	Yes	1-aminocyclopropane-1-carboxylate oxidase homolog 4, putative, expressed
LOC_Os02g21300	12.8506	11.9935	30.3828	29.3687	1.26607	Yes	transposon protein, putative, unclassified, expressed
LOC_Os04g52780	1.67782	1.23174	3.79316	3.20425	1.26602	Yes	leucine-rich repeat receptor protein kinase EXS precursor, putative, expressed
LOC_Os06g08720	41.3431	35.3744	90.9888	93.4422	1.26545	Yes	OsSCP32 - Putative Serine Carboxypeptidase homologue, expressed
LOC_Os03g56060	5.26598	6.3657	13.1577	14.8012	1.26525	Yes	CSLC9 - cellulose synthase-like family C, expressed
LOC_Os02g36110	0.588555	0.363221	1.99406	0.293203	1.26493	Yes	cytochrome P450, putative, expressed
LOC_Os07g41320	16.528	15.7217	34.7747	42.7195	1.2648	Yes	COBRA-like protein precursor, putative, expressed
LOC_Os01g43280	9.21414	7.95289	21.3911	19.8524	1.26453	Yes	hydroquinone glucosyltransferase, putative, expressed
LOC_Os07g02140	1.69848	1.38751	3.38165	4.03213	1.26448	Yes	flavin-containing monooxygenase family protein, putative, expressed
LOC_Os10g41580	10.2256	9.6534	24.2998	23.4514	1.26429	Yes	protein binding protein, putative, expressed
LOC_Os11g35450	0.375419	0.42206	1.05965	0.855224	1.26374	Yes	leucine-rich repeat receptor protein kinase EXS precursor, putative, expressed
LOC_Os10g27120	3.11017	2.26257	6.67904	6.21595	1.26308	Yes	expressed protein
LOC_Os07g38370	6.92091	5.97559	18.6861	12.2487	1.26225	Yes	expressed protein
LOC_Os01g34930	3.98426	2.75575	8.34319	7.82002	1.26189	Yes	callose synthase, putative, expressed
LOC_Os04g44180	0.523286	1.71524	2.7395	2.62344	1.26047	Yes	conserved hypothetical protein
LOC_Os12g04500	34.8253	41.5216	86.5182	96.3693	1.26031	Yes	response regulator receiver domain containing protein
LOC_Os07g39470	12.6628	19.7077	34.8822	42.6377	1.25989	Yes	gibberellin response modulator protein, putative, expressed
LOC_Os01g72810	1.97878	2.77047	6.60578	4.76491	1.25955	Yes	secreted glycoprotein, putative, expressed
LOC_Os11g44870	42.9961	38.3138	101.018	93.6505	1.25951	Yes	expressed protein
LOC_Os06g41090	3.41505	2.90171	6.47759	8.64533	1.25948	Yes	anthranilate phosphoribosyltransferase, putative, expressed
LOC_Os09g34320	21.5678	14.6549	47.6752	39.0358	1.25932	Yes	expressed protein
LOC_Os01g04160	2.83843	2.55463	6.16078	6.73889	1.25816	Yes	expressed protein
LOC_Os07g46550	1.14846	1.29698	2.25699	3.58958	1.2575	Yes	annexin, putative
LOC_Os04g52100	1.17162	1.39699	2.72053	3.41759	1.25681	Yes	peptidase, M24 family protein, putative, expressed
LOC_Os07g37454	2.16791	2.14811	6.20764	4.09931	1.25584	Yes	urate anion exchanger, putative, expressed
LOC_Os11g23790	4.87186	4.35491	9.89006	12.1438	1.25583	Yes	expressed protein
LOC_Os06g29370	5.73691	4.90594	10.4732	14.9114	1.25407	Yes	hypothetical protein
LOC_Os08g42570	1.125	1.16789	2.72527	2.73849	1.25273	Yes	plant protein of unknown function domain containing protein, expressed
LOC_Os01g03340	233.864	251.326	611.15	544.982	1.25268	Yes	BBTI4 - Bowman-Birk type bran trypsin inhibitor precursor, expressed
LOC_Os08g01940	10.4053	9.76449	22.4281	25.6275	1.25251	Yes	non-lysosomal glucosylceramidase, putative, expressed
LOC_Os08g01330	1.48631	1.38468	2.88473	3.95207	1.25177	Yes	no apical meristem protein, putative, expressed
LOC_Os11g45990	0.346537	0.436479	0.108962	1.7554	1.25157	Yes	von Willebrand factor type A domain containing protein, putative, expressed
LOC_Os01g16170	9.27609	7.43133	23.0699	16.6716	1.25016	Yes	PQ loop repeat domain containing protein, expressed
LOC_Os01g06500	5.1138	7.94444	12.1946	18.8489	1.24933	Yes	PHLOEM 2-LIKE A5, putative, expressed
LOC_Os04g52090	45.1457	64.2884	115.627	144.281	1.24794	Yes	AP2 domain containing protein, expressed
LOC_Os05g01970	3.6784	3.41586	7.0865	9.76196	1.24789	Yes	NAD dependent epimerase/dehydratase family protein, putative, expressed
LOC_Os11g04720	21.5949	28.4072	54.5137	64.2208	1.24768	Yes	OsRR10 type-A response regulator, expressed
LOC_Os11g10470	3.92487	11.8053	11.9435	25.3981	1.24725	Yes	expressed protein
LOC_Os12g03110	6.38348	3.54276	12.6509	10.9121	1.2472	Yes	ZF-HD protein dimerisation region containing protein, expressed
LOC_Os07g44410	84.0622	75.599	183.768	195.165	1.24693	Yes	WD40-like Beta Propeller Repeat family protein, expressed
LOC_Os07g48060	20.4917	20.9437	37.9002	60.3754	1.24597	Yes	peroxidase precursor, putative, expressed
LOC_Os01g42690	15.5903	11.2739	34.5617	29.15	1.24587	Yes	OsPOP2 - Putative Prolyl Oligopeptidase homologue, expressed
LOC_Os11g42040	3.03154	4.42465	9.29772	8.38424	1.24577	Yes	non-TIR-NBS-LRR type resistance protein, putative, expressed
LOC_Os03g19000	1.0456	1.23081	2.62728	2.76774	1.24487	Yes	peroxisomal biogenesis factor 11, putative, expressed
LOC_Os01g57440	1.3643	0.804561	2.80178	2.33808	1.24479	Yes	DNA repair metallo-beta-lactamase, putative, expressed
LOC_Os10g31910	2.60968	3.26155	5.53158	8.38204	1.24476	Yes	pectate lyase precursor, putative, expressed
LOC_Os05g33080	1.2687	0.699582	2.24286	2.42024	1.24435	Yes	serine/threonine-protein kinase, putative, expressed
LOC_Os10g35370	8.34095	9.4179	21.6499	20.4038	1.2437	Yes	oxidoreductase, short chain dehydrogenase/reductase family domain containing family, expressed
LOC_Os01g60770	38.5326	32.9505	90.7659	78.484	1.24348	Yes	expansin precursor, putative, expressed
LOC_Os04g55220	15.4468	11.2119	28.5757	34.5352	1.24328	Yes	C2 domain containing protein, expressed
LOC_Os07g49114	194.089	160.501	418.331	420.191	1.2417	Yes	wound-induced protein WI12, putative, expressed
LOC_Os09g23084	21.5273	17.3492	43.8147	48.0881	1.24121	Yes	endoglucanase, putative, expressed
LOC_Os03g53400	1.57212	1.04319	2.7016	3.48009	1.24102	Yes	transmembrane BAX inhibitor motif-containing protein, putative, expressed
LOC_Os02g36340	32.4092	34.8711	64.374	94.6175	1.24069	Yes	riboflavin biosynthesis protein ribAB, chloroplast precursor, putative, expressed
LOC_Os04g58050	3.22863	1.52357	5.43267	5.77979	1.23843	Yes	expressed protein
LOC_Os03g61090	18.1258	15.4308	36.6108	42.4787	1.23689	Yes	expressed protein
LOC_Os10g08018	4.41546	4.56632	9.03195	12.1268	1.23618	Yes	expressed protein
LOC_Os02g14480	3.18314	3.7871	7.40967	9.00741	1.23592	Yes	receptor-like kinase, putative, expressed
LOC_Os08g16810	16.4689	13.8699	38.7763	32.6697	1.23569	Yes	retrotransposon protein, putative, SINE subclass, expressed
LOC_Os01g11230	63.8787	55.3331	127.205	153.392	1.23497	Yes	SOUL heme-binding protein, putative, expressed
LOC_Os06g12740	2.3813	2.93739	5.32865	7.18928	1.23485	Yes	expressed protein
LOC_Os02g02910	1.2276	1.12546	2.51434	3.02165	1.2343	Yes	expressed protein
LOC_Os04g27800	11.3179	36.3562	62.5304	49.5596	1.23338	Yes	expressed protein
LOC_Os10g33780	4.35259	4.071	10.6373	9.1545	1.2324	Yes	DUF640 domain containing protein, putative, expressed
LOC_Os10g11140	0.833289	1.01788	2.20503	2.14393	1.23223	Yes	phosphoglucomutase, putative, expressed
LOC_Os03g20440	12.964	8.02948	28.9796	20.2874	1.23068	Yes	VQ domain containing protein, putative, expressed
LOC_Os12g42900	1.08516	1.14446	2.41041	2.82101	1.23041	Yes	lysine-rich arabinogalactan protein 19 precursor, putative, expressed
LOC_Os07g32020	1.14596	1.03462	2.47171	2.64096	1.22936	Yes	UDP-glucoronosyl and UDP-glucosyl transferase domain containing protein, expressed
LOC_Os08g02030	2.08879	1.83543	5.0765	4.11998	1.22867	Yes	transferase family protein, putative, expressed
LOC_Os07g12340	20.7833	29.2102	53.5202	63.624	1.22847	Yes	NAC domain-containing protein 67, putative, expressed
LOC_Os04g01960	11.8795	6.34271	24.7063	17.9764	1.22795	Yes	expressed protein
LOC_Os11g31700	0.620484	0.48301	1.9577	0.626629	1.22771	Yes	expressed protein
LOC_Os08g06530	4.41501	4.49627	10.9921	9.86856	1.22708	Yes	rubredoxin family protein, putative, expressed
LOC_Os03g13290	3.72456	2.90114	9.67681	5.82126	1.22594	Yes	hypothetical protein
LOC_Os05g03934	11.9828	15.8547	28.3315	36.7548	1.22532	Yes	expressed protein
LOC_Os10g33790	1.25125	0.996792	2.46748	2.78818	1.22521	Yes	expressed protein
LOC_Os03g52680	33.2531	31.9272	69.4659	82.8729	1.22478	Yes	expressed protein
LOC_Os01g51060	2.27288	1.66716	4.50443	4.7002	1.22415	Yes	hydrolase, putative, expressed
LOC_Os10g15300	2.26426	1.68435	4.75683	4.46744	1.22409	Yes	expressed protein
LOC_Os05g46020	5.66886	7.29901	13.1291	17.1529	1.22352	Yes	OsWRKY7 - Superfamily of TFs having WRKY and zinc finger domains, expressed
LOC_Os01g27390	52.3227	57.3838	123.507	132.653	1.22339	Yes	glutathione S-transferase, putative, expressed
LOC_Os04g44470	5.5318	9.84872	17.1998	18.7122	1.22336	Yes	KUN1 - Kunitz-type trypsin inhibitor precursor, expressed
LOC_Os01g43510	2.48669	2.46263	7.00352	4.54948	1.22296	Yes	expressed protein
LOC_Os10g37570	3.57407	4.34792	9.11437	9.36355	1.22187	Yes	OsFBDUF49 - F-box and DUF domain containing protein, expressed
LOC_Os06g50130	0.908395	1.00423	1.92896	2.53119	1.22154	Yes	expressed protein
LOC_Os10g42960	18.1453	14.6199	37.8261	38.5362	1.2207	Yes	urea active transporter, putative, expressed
LOC_Os03g22120	8.22485	10.5214	19.1813	24.4973	1.22032	Yes	sucrose synthase, putative, expressed
LOC_Os01g39830	3.6701	3.04588	7.04096	8.60023	1.21968	Yes	beta-galactosidase, putative, expressed
LOC_Os06g47130	1.33035	1.24258	3.09673	2.89377	1.21926	Yes	C2 domain containing protein, expressed
LOC_Os01g72009	305.215	330.045	680.56	797.229	1.21802	Yes	expressed protein
LOC_Os08g24390	2.08736	1.05051	3.98465	3.31343	1.21773	Yes	expressed protein
LOC_Os05g30010	11.737	11.9971	24.1787	31.0024	1.21721	Yes	WD domain, G-beta repeat domain containing protein, expressed
LOC_Os02g24270	1.09736	1.4715	2.12592	3.84533	1.2169	Yes	retrotransposon protein, putative, unclassified, expressed
LOC_Os06g13830	9.64229	9.44952	21.6861	22.6852	1.21667	Yes	endoglucanase, putative, expressed
LOC_Os11g09150	1.21851	2.19974	3.48865	4.45193	1.21599	Yes	expressed protein
LOC_Os03g52390	27.4088	45.4619	87.9252	81.3433	1.2159	Yes	PIII1 - Proteinase inhibitor II family protein precursor, expressed
LOC_Os06g49640	12.2727	10.0352	25.2364	26.565	1.21544	Yes	uncharacterized UPF0114 domain containing protein, expressed
LOC_Os03g55930	3.52676	4.24482	8.03944	9.99118	1.21417	Yes	ribosomal protein, putative, expressed
LOC_Os06g46980	24.9041	26.3005	44.9422	73.7742	1.21317	Yes	hypothetical protein
LOC_Os01g36060	7.24151	9.01178	17.9359	19.7453	1.21311	Yes	expressed protein
LOC_Os02g56170	1.35417	1.22053	2.92138	3.04622	1.21275	Yes	inositol-1-monophosphatase, putative, expressed
LOC_Os01g64360	12.234	16.4317	22.4127	44.0276	1.21273	Yes	MYB family transcription factor, putative, expressed
LOC_Os05g05020	9.29531	12.2709	22.3694	27.5703	1.21142	Yes	expressed protein
LOC_Os06g02120	1.31727	1.30262	2.75687	3.30946	1.21132	Yes	PPR repeat domain containing protein, putative, expressed
LOC_Os01g70400	1.95408	2.38127	4.91062	5.12678	1.21117	Yes	expressed protein
LOC_Os01g25679	0.247309	0.292142	0.584913	0.66326	1.21025	Yes	retrotransposon protein, putative, Ty3-gypsy subclass
LOC_Os04g46130	1.53181	1.30607	3.56441	3.00152	1.21018	Yes	plastocyanin-like domain containing protein, putative, expressed
LOC_Os08g25430	4.07424	3.54912	9.2692	8.33903	1.20775	Yes	cysteine-rich receptor-like protein kinase 35 precursor, putative, expressed
LOC_Os02g37690	9.80744	7.49889	21.3702	18.5509	1.20585	Yes	UDP-glucoronosyl and UDP-glucosyl transferase, putative, expressed
LOC_Os03g33090	23.3998	23.5108	55.8178	52.3839	1.20574	Yes	DUF260 domain containing protein, putative, expressed
LOC_Os07g49120	5.3312	9.80136	17.1228	17.7705	1.20529	Yes	sex determination protein tasselseed-2, putative, expressed
LOC_Os03g52410	3.63222	4.56044	10.7948	8.09211	1.20498	Yes	expressed protein
LOC_Os01g65650	29.3866	18.9853	53.792	57.7082	1.20481	Yes	receptor-like protein kinase HAIKU2 precursor, putative, expressed
LOC_Os06g49340	13.4147	16.5838	33.3536	35.7618	1.20412	Yes	OsFBDUF35 - F-box and DUF domain containing protein, expressed
LOC_Os04g32030	24.9931	61.7673	67.6497	132.236	1.20406	Yes	heavy metal-associated domain containing protein, expressed
LOC_Os06g45610	32.4726	35.8386	71.0303	86.3104	1.2037	Yes	expressed protein
LOC_Os04g59200	1.46162	1.36908	4.217	2.30287	1.20368	Yes	peroxidase precursor, putative, expressed
LOC_Os04g15690	79.7802	57.7741	160.667	155.901	1.20251	Yes	DSBA-like thioredoxin domain containing protein, expressed
LOC_Os03g30250	20.1832	13.4145	32.2374	45.0799	1.20243	Yes	COBRA-like protein precursor, putative, expressed
LOC_Os10g38670	12.0549	14.9977	25.4996	36.7428	1.20213	Yes	glutathione S-transferase, putative, expressed
LOC_Os05g35290	25.5729	28.6821	56.8165	67.9034	1.20087	Yes	phenylalanine ammonia-lyase, putative, expressed
LOC_Os02g43600	4.53997	4.32179	9.5244	10.8269	1.19946	Yes	50S ribosomal protein L19, chloroplast precursor, putative, expressed
LOC_Os03g29980	5.93545	5.7033	13.2879	13.437	1.19925	Yes	ACT domain containing protein, expressed
LOC_Os12g43640	15.4887	17.2716	36.6577	38.5602	1.19913	Yes	receptor-like protein kinase HAIKU2 precursor, putative, expressed
LOC_Os01g61990	10.4167	10.4048	22.2632	25.5217	1.19849	Yes	ankyrin repeat-containing protein, putative, expressed
LOC_Os10g01134	6.11805	7.83675	14.2587	17.7618	1.19823	Yes	OsSCP46 - Putative Serine Carboxypeptidase homologue, expressed
LOC_Os11g47120	1.72552	3.59105	5.87949	6.28395	1.19398	Yes	DEFL48 - Defensin and Defensin-like DEFL family, expressed
LOC_Os11g32500	7.05471	8.29524	17.433	17.6799	1.19377	Yes	rubredoxin family protein, putative, expressed
LOC_Os05g50300	1.28273	0.776044	1.90585	2.8029	1.19356	Yes	AMP-binding enzyme, putative, expressed
LOC_Os03g21370	8.98068	9.61875	19.3268	23.1935	1.1929	Yes	expressed protein
LOC_Os09g32290	14.5222	18.5959	38.9404	36.7605	1.19269	Yes	FAD dependent oxidoreductase domain containing protein, expressed
LOC_Os01g56790	31.5991	19.4212	52.7672	63.8259	1.19234	Yes	expressed protein
LOC_Os05g48010	75.8255	85.6972	169.351	199.593	1.19166	Yes	MYB family transcription factor, putative, expressed
LOC_Os01g56870	0.467423	0.392809	1.14943	0.815366	1.19158	Yes	expressed protein
LOC_Os07g49200	7.47765	5.26441	17.0625	12.0388	1.19148	Yes	membrane associated DUF588 domain containing protein, putative, expressed
LOC_Os03g31550	12.0989	11.0285	27.1893	25.6189	1.19116	Yes	aldehyde oxidase, putative, expressed
LOC_Os06g43930	15.5616	14.311	29.4575	38.744	1.19098	Yes	OsProCP2 - Putative Lysosomal Pro-x Carboxypeptidase homologue, expressed
LOC_Os03g61030	0.858848	1.49169	2.90954	2.45573	1.19066	Yes	transcription termination factor nusG family protein, expressed
LOC_Os12g37910	14.9344	15.614	33.714	35.9948	1.19024	Yes	GDSL-like lipase/acylhydrolase, putative, expressed
LOC_Os01g36350	1.17916	0.856648	1.85875	2.77829	1.1876	Yes	cytochrome P450, putative, expressed
LOC_Os07g33660	4.90175	5.7454	11.1271	13.1185	1.18725	Yes	expressed protein
LOC_Os06g36090	13.3717	10.2779	25.2856	28.5632	1.1871	Yes	ABC-2 type transporter, putative, expressed
LOC_Os03g48810	4.20501	3.79971	10.1787	8.03323	1.18596	Yes	nucleobase-ascorbate transporter, putative, expressed
LOC_Os07g25410	0.794389	1.8263	2.4939	3.46598	1.18534	Yes	peptidase, M24 family protein, putative, expressed
LOC_Os06g22690	13.3586	13.5067	34.9554	26.1027	1.18444	Yes	bundle sheath defective protein 2, putative, expressed
LOC_Os07g45780	0.54477	0.602577	1.02701	1.57994	1.18406	Yes	conserved hypothetical protein
LOC_Os03g15530	1.46491	1.16145	3.68122	2.28055	1.18267	Yes	expressed protein
LOC_Os04g45480	1.00207	1.39381	2.26291	3.17543	1.18262	Yes	heat shock protein STI, putative, expressed
LOC_Os03g11300	3.43486	3.18646	5.12413	9.90445	1.18252	Yes	expressed protein
LOC_Os12g03370	4.05994	3.18521	8.96094	7.48161	1.18235	Yes	harpin-induced protein 1 domain containing protein, expressed
LOC_Os01g14514	2.78486	2.8746	6.16397	6.67836	1.18217	Yes	expressed protein
LOC_Os03g58800	9.99866	10.9234	23.0266	24.447	1.1821	Yes	ATPase, putative, expressed
LOC_Os03g39830	5.14068	3.56671	10.5011	9.25441	1.18194	Yes	expressed protein
LOC_Os03g06360	0.950028	0.688732	2.11023	1.60703	1.18164	Yes	late embryogenesis abundant protein D-34, putative, expressed
LOC_Os11g34790	11.1062	26.4564	47.0068	38.177	1.18128	Yes	expressed protein
LOC_Os11g04380	2.76767	2.52965	6.30139	5.71149	1.18125	Yes	domain of unknown function, DUF250 domain containing protein, expressed
LOC_Os09g28340	2.6342	1.97287	6.66633	3.77665	1.18061	Yes	expressed protein
LOC_Os01g73240	7.08865	7.77585	14.2421	19.4421	1.1802	Yes	expressed protein
LOC_Os04g41450	2.62913	1.87095	5.44001	4.7574	1.18018	Yes	TGF-beta receptor, type I/II extracellular region, putative, expressed
LOC_Os12g04690	1.01368	1.01697	3.03725	1.56027	1.17891	Yes	embryogenesis transmembrane protein, putative, expressed
LOC_Os07g13810	6.9721	7.91054	17.1043	16.5844	1.17863	Yes	cytokinin-N-glucosyltransferase 1, putative, expressed
LOC_Os08g16830	4.90323	3.45701	8.35465	10.5698	1.17863	Yes	retrotransposon protein, putative, SINE subclass, expressed
LOC_Os03g55800	17.4661	14.4842	35.3139	36.9952	1.17835	Yes	cytochrome P450, putative, expressed
LOC_Os07g41460	1.39074	1.50631	3.1764	3.37885	1.17807	Yes	sulfotransferase domain containing protein, expressed
LOC_Os02g41450	6.97394	6.7576	15.7467	15.2917	1.17656	Yes	no apical meristem protein, putative
LOC_Os10g32980	53.0652	55.9899	93.3614	153.137	1.17652	Yes	CESA7 - cellulose synthase, expressed
LOC_Os03g19220	4.2535	6.96134	10.8899	14.4499	1.176	Yes	expressed protein
LOC_Os11g36200	2.37239	2.15524	5.76881	4.46124	1.17599	Yes	receptor-like protein kinase 2 precursor, putative, expressed
LOC_Os10g38740	70.1208	59.8425	152.938	140.708	1.17598	Yes	glutathione S-transferase, putative, expressed
LOC_Os01g66980	1.47599	0.877065	2.33435	2.97913	1.17512	Yes	expressed protein
LOC_Os01g41010	14.9489	17.8931	34.3014	39.8429	1.17479	Yes	DUF581 domain containing protein, expressed
LOC_Os08g09900	4.40035	4.10109	10.6162	8.5716	1.17441	Yes	transposon protein, putative, unclassified, expressed
LOC_Os11g04830	7.84644	6.51618	17.3899	15.0211	1.17416	Yes	embryogenesis transmembrane protein, putative, expressed
LOC_Os03g49630	4.24011	3.83386	9.09801	9.11731	1.1738	Yes	expressed protein
LOC_Os06g12560	1.99668	1.87793	4.96984	3.76814	1.17325	Yes	zinc finger, C3HC4 type, domain containing protein, expressed
LOC_Os01g53420	5.87941	8.5765	16.9784	15.6184	1.17307	Yes	anthocyanidin 5,3-O-glucosyltransferase, putative, expressed
LOC_Os01g60800	0.986772	0.733381	1.92798	1.95045	1.17294	Yes	expressed protein
LOC_Os05g49900	3.66812	4.07387	6.75863	10.6929	1.17258	Yes	3-ketoacyl-CoA synthase, putative, expressed
LOC_Os02g07160	14.7321	14.1314	33.3228	31.7318	1.1724	Yes	glyoxalase family protein, putative, expressed
LOC_Os11g19210	4.53697	4.30895	7.68151	12.2453	1.17162	Yes	beta-D-xylosidase, putative, expressed
LOC_Os01g40860	45.3659	52.3246	94.3168	125.656	1.17103	Yes	aldehyde dehydrogenase, putative, expressed
LOC_Os05g02150	4.91526	6.16991	13.1904	11.7533	1.17005	Yes	expressed protein
LOC_Os06g04080	5.39191	3.7806	10.3577	10.2646	1.16882	Yes	glycosyl hydrolases family 17, putative, expressed
LOC_Os02g33000	3.79545	3.87324	9.57413	7.66448	1.16859	Yes	glycosyl hydrolases family 17, putative, expressed
LOC_Os02g49870	1.38503	1.26279	3.32241	2.628	1.16819	Yes	expressed protein
LOC_Os07g44900	1.11361	1.76268	2.88095	3.58263	1.16813	Yes	gibberellin receptor GID1L2, putative, expressed
LOC_Os05g35594	1.34443	1.52612	3.12418	3.32621	1.16806	Yes	peptide transporter, putative, expressed
LOC_Os07g01530	0.731436	0.79662	1.51145	1.91466	1.16487	Yes	expressed protein
LOC_Os02g19820	82.7974	41.2095	150.932	126.915	1.16387	Yes	nodulin MtN3 family protein, putative, expressed
LOC_Os03g03260	1.57605	1.78486	4.03691	3.49012	1.16323	Yes	homeobox domain containing protein, expressed
LOC_Os03g14950	12.9942	12.0402	26.6058	29.4598	1.16321	Yes	PLA IIIA/PLP7, putative, expressed
LOC_Os07g09420	27.3019	35.9063	59.6322	81.8801	1.16274	Yes	ATPase, putative, expressed
LOC_Os01g29150	2.38289	3.36001	5.98007	6.87579	1.16258	Yes	cytochrome P450 72A1, putative, expressed
LOC_Os04g51520	21.7479	14.0707	33.9443	46.2239	1.16232	Yes	glycosyl hydrolases family 16, putative, expressed
LOC_Os07g35960	0.434277	0.17642	0.725503	0.640852	1.1618	Yes	conserved hypothetical protein
LOC_Os03g40540	4.98542	6.24532	11.2763	13.8491	1.16169	Yes	cytochrome P450, putative, expressed
LOC_Os02g26810	0.704766	0.618415	1.14126	1.81852	1.16148	Yes	cytochrome P450, putative, expressed
LOC_Os04g12140	2.12701	1.92686	3.89854	5.16934	1.16147	Yes	expressed protein
LOC_Os07g22930	1.96167	1.98602	4.55014	4.27548	1.16069	Yes	starch synthase, putative, expressed
LOC_Os01g01120	8.50149	9.17991	18.5996	20.9216	1.16039	Yes	enolase-phosphatase E1, putative, expressed
LOC_Os09g38910	2.28274	1.24584	3.35864	4.52555	1.15988	Yes	OsWAK92 - OsWAK receptor-like protein kinase, expressed
LOC_Os02g40700	7.77901	6.05125	14.4143	16.4746	1.15926	Yes	enzyme of the cupin superfamily protein, putative, expressed
LOC_Os09g28580	3.8989	5.26642	9.35372	11.108	1.15867	Yes	expressed protein
LOC_Os07g48010	4.29683	3.56092	10.3763	7.14918	1.15727	Yes	peroxidase precursor, putative, expressed
LOC_Os01g13690	28.3711	16.5532	52.4444	47.7452	1.15717	Yes	ligA, putative, expressed
LOC_Os06g48620	3.89008	3.09481	7.7511	7.80366	1.15505	Yes	4-amino-4-deoxychorismate synthase, putative, expressed
LOC_Os01g45110	7.8762	8.27124	16.2549	19.685	1.15428	Yes	anthocyanin 3-O-beta-glucosyltransferase, putative, expressed
LOC_Os01g72330	15.6605	25.8412	41.7952	50.543	1.15376	Yes	OsRR4 type-A response regulator, expressed
LOC_Os02g48910	2.81421	2.19273	5.76629	5.36429	1.15253	Yes	ubiquitin-conjugating enzyme, putative, expressed
LOC_Os08g40380	12.9155	15.6973	26.2723	37.3183	1.15215	Yes	sulfotransferase domain containing protein, expressed
LOC_Os07g04160	1.19758	0.8427	2.30177	2.22977	1.15123	Yes	peptidyl-prolyl cis-trans isomerase, FKBP-type, putative, expressed
LOC_Os03g10680	2.43905	2.70196	5.15834	6.25881	1.15108	Yes	formin-like protein 6 precursor, putative, expressed
LOC_Os11g33090	3.81339	6.1986	11.4506	10.7826	1.15099	Yes	amidase, putative, expressed
LOC_Os07g38950	5.69663	8.39699	11.9373	19.3535	1.1507	Yes	expressed protein
LOC_Os04g09350	6.31971	20.0209	32.6826	25.7809	1.15025	Yes	expressed protein
LOC_Os06g04870	33.4397	27.2163	76.4732	58.116	1.14984	Yes	homeobox associated leucine zipper, putative, expressed
LOC_Os10g25090	28.3479	22.4275	54.6796	57.969	1.14963	Yes	STRUBBELIG-RECEPTOR FAMILY 6 precursor, putative, expressed
LOC_Os04g44354	7.24152	6.52951	14.0356	16.5108	1.14937	Yes	UDP-glucoronosyl and UDP-glucosyl transferase domain containing protein, expressed
LOC_Os02g27220	39.908	31.1588	77.0966	80.51	1.14908	Yes	protein phosphatase 2C, putative, expressed
LOC_Os07g06080	20.7071	19.5653	43.3821	45.8762	1.14819	Yes	FAD dependent oxidoreductase domain containing protein, expressed
LOC_Os08g38580	7.38249	5.37622	15.5021	12.7748	1.14814	Yes	harpin-induced protein 1 domain containing protein, expressed
LOC_Os03g03600	77.7587	69.2874	145.018	180.832	1.14794	Yes	fasciclin-like arabinogalactan protein, putative, expressed
LOC_Os12g38360	28.1618	20.6887	55.721	52.4874	1.14737	Yes	RALFL31 - Rapid ALkalinization Factor RALF family protein precursor, expressed
LOC_Os03g04250	15.3588	17.4319	33.4078	39.226	1.14735	Yes	glutathione S-transferase, putative, expressed
LOC_Os06g45570	23.7869	25.6429	55.1206	54.3548	1.14715	Yes	VQ domain containing protein, putative, expressed
LOC_Os01g43844	20.5882	23.0818	44.2952	52.3798	1.1465	Yes	cytochrome P450 72A1, putative, expressed
LOC_Os03g09060	3.60931	2.31179	6.86047	6.24586	1.14633	Yes	prenyltransferase, putative, expressed
LOC_Os10g39930	1.29818	1.41712	3.11779	2.89116	1.146	Yes	cytochrome P450 97B2, putative, expressed
LOC_Os12g08025	7.69181	8.40597	15.8325	19.7892	1.14589	Yes	conserved hypothetical protein
LOC_Os01g27880	10.0311	8.19002	20.3348	19.9712	1.14538	Yes	sucrose-phosphatase, putative, expressed
LOC_Os01g68570	18.0367	27.963	41.7875	59.965	1.14537	Yes	expressed protein
LOC_Os01g09700	7.95861	6.52109	20.7671	11.2551	1.14504	Yes	aminotransferase, classes I and II, domain containing protein, expressed
LOC_Os04g20164	22.6331	22.2893	46.0991	53.2446	1.14499	Yes	amine oxidase precursor, putative, expressed
LOC_Os06g12500	4.93844	3.04863	12.3889	5.27345	1.14494	Yes	membrane associated DUF588 domain containing protein, putative, expressed
LOC_Os01g49740	2.69078	3.21201	4.85267	8.19894	1.14476	Yes	expressed protein
LOC_Os01g40070	18.62	27.2249	40.7827	60.5788	1.14467	Yes	expressed protein
LOC_Os04g40040	54.3742	53.4728	125.124	113.298	1.14453	Yes	copper methylamine oxidase precursor, putative, expressed
LOC_Os04g34390	0.0286903	2.06267	2.6562	1.9672	1.14451	Yes	serine/threonine-protein kinase receptor precursor, putative, expressed
LOC_Os04g02530	20.481	23.0205	49.6238	46.5384	1.14441	Yes	expressed protein
LOC_Os01g64470	6.58791	12.097	15.7898	25.505	1.14408	Yes	harpin-induced protein 1 domain containing protein, expressed
LOC_Os10g30560	6.04858	4.86843	13.6824	10.4399	1.14379	Yes	UDP-glucoronosyl and UDP-glucosyl transferase domain containing protein, expressed
LOC_Os01g63240	4.31749	2.63832	9.46215	5.8955	1.14267	Yes	reticulon domain containing protein, putative, expressed
LOC_Os03g10440	67.4205	54.1307	134.603	133.768	1.14266	Yes	glycosyl hydrolase family 10 protein, putative, expressed
LOC_Os08g35160	16.2288	14.4518	29.4209	38.2852	1.14196	Yes	heat shock protein DnaJ, putative, expressed
LOC_Os02g50280	1.17733	0.81204	1.9374	2.44935	1.14084	Yes	pentatricopeptide, putative, expressed
LOC_Os01g37630	5.16611	5.68108	13.0619	10.849	1.14035	Yes	esterase, putative, expressed
LOC_Os06g46310	21.1838	17.9915	43.7969	42.5311	1.13989	Yes	metal transporter Nramp6, putative, expressed
LOC_Os12g03050	0.476075	0.602606	1.12568	1.25085	1.13959	Yes	no apical meristem protein, putative, expressed
LOC_Os06g10160	28.1151	36.4012	56.6978	85.4298	1.13945	Yes	tyrosine protein kinase domain containing protein, putative, expressed
LOC_Os11g15230	23.8292	25.3894	56.1052	52.3093	1.13928	Yes	expressed protein
LOC_Os05g22614	5.64257	6.79175	11.6184	15.7654	1.13899	Yes	PTAC16, putative, expressed
LOC_Os02g40100	2.29102	2.28553	4.01046	6.05958	1.13774	Yes	plant protein of unknown function DUF869 domain containing protein, expressed
LOC_Os02g09830	1.98282	2.37508	3.61557	5.97293	1.13767	Yes	bZIP transcription factor domain containing protein, expressed
LOC_Os02g43790	38.0672	51.3546	75.4877	121.214	1.13731	Yes	ethylene-responsive transcription factor, putative, expressed
LOC_Os03g62630	4.76842	6.1401	11.9183	12.0705	1.13691	Yes	ribosomal protein S6, putative, expressed
LOC_Os01g41200	3.34721	4.40482	8.06844	8.96739	1.13593	Yes	heavy metal-associated domain containing protein, expressed
LOC_Os08g23150	26.726	33.528	58.8438	73.4616	1.13474	Yes	indole-3-glycerol phosphate synthase, chloroplast precursor, putative, expressed
LOC_Os08g02180	10.4498	10.6241	24.6682	21.5966	1.13445	Yes	expressed protein
LOC_Os01g54540	7.21691	10.025	17.1805	20.6646	1.13419	Yes	ribosomal protein L13, putative, expressed
LOC_Os05g33520	2.11083	1.6929	4.34818	3.99869	1.13382	Yes	expressed protein
LOC_Os08g20200	0.651992	0.863246	1.77302	1.55113	1.13344	Yes	male sterility protein, putative, expressed
LOC_Os10g07450	58.5686	45.8767	94.8399	134.205	1.13289	Yes	expressed protein
LOC_Os03g43684	12.3302	12.4733	21.8629	32.5042	1.13219	Yes	KIP1, putative, expressed
LOC_Os01g45360	8.86502	6.05678	15.2049	17.4833	1.13135	Yes	membrane associated DUF588 domain containing protein, putative, expressed
LOC_Os04g01540	8.62549	9.06283	18.6217	20.1245	1.13126	Yes	expressed protein
LOC_Os06g39590	36.3637	28.5329	75.7827	66.3702	1.13123	Yes	OsIAA23 - Auxin-responsive Aux/IAA gene family member, expressed
LOC_Os04g49160	5.1212	4.50778	9.54479	11.5443	1.13104	Yes	zinc finger, C3HC4 type domain containing protein, expressed
LOC_Os05g35430	3.88594	5.76381	10.7434	10.3899	1.13095	Yes	expressed protein
LOC_Os02g11130	1.80345	1.45532	4.77479	2.35448	1.12943	Yes	cytokinin-O-glucosyltransferase 3, putative, expressed
LOC_Os07g34390	2.82614	2.24784	5.76884	5.3275	1.1289	Yes	ankyrin repeat family protein, putative, expressed
LOC_Os01g09460	3.03577	3.04632	6.33362	6.95567	1.12763	Yes	hexokinase, putative, expressed
LOC_Os04g45130	2.25318	4.48784	7.39228	7.336	1.12755	Yes	heavy-metal-associated domain-containing protein, putative, expressed
LOC_Os05g45490	7.72788	5.42476	15.75	12.9726	1.12684	Yes	hydrolase, acting on carbon-nitrogen, putative, expressed
LOC_Os07g49110	9.62243	8.50681	20.8119	18.7716	1.12658	Yes	D-alanine--D-alanine ligase family, putative, expressed
LOC_Os05g41190	2.36058	3.14863	6.22476	5.80257	1.1264	Yes	expressed protein
LOC_Os02g29960	2.43739	2.7616	5.30634	6.0422	1.1262	Yes	cytochrome P450, putative, expressed
LOC_Os03g55180	10.8306	7.75036	22.4862	18.0657	1.12594	Yes	DUF1336 domain containing protein, expressed
LOC_Os02g57160	7.62488	4.81113	12.8919	14.2298	1.12492	Yes	ELMO/CED-12 family protein, putative, expressed
LOC_Os12g13720	6.01523	4.9388	11.5459	12.3402	1.12471	Yes	Plant PDR ABC transporter associated domain containing protein, expressed
LOC_Os03g58890	5.7601	4.14483	9.28767	12.3097	1.12464	Yes	oxidoreductase, putative, expressed
LOC_Os01g71310	1.4587	2.33578	4.0933	4.17668	1.12398	Yes	cytokinin dehydrogenase precursor, putative, expressed
LOC_Os07g37240	81.8684	86.4955	179.946	186.954	1.1238	Yes	chlorophyll A-B binding protein, putative, expressed
LOC_Os10g37180	1.81821	1.85271	3.36731	4.63236	1.1238	Yes	glycine cleavage system H protein, putative, expressed
LOC_Os11g38910	3.35806	5.67118	9.03533	10.6399	1.12371	Yes	pyruvate decarboxylase isozyme 1, putative
LOC_Os01g72740	46.1685	42.5276	88.4017	104.812	1.12325	Yes	cytochrome P450, putative, expressed
LOC_Os04g46600	3.82219	2.90648	9.43608	5.22094	1.1232	Yes	zinc finger protein, putative, expressed
LOC_Os10g40550	9.23798	7.95579	22.851	14.5986	1.12306	Yes	CPuORF23 - conserved peptide uORF-containing transcript, expressed
LOC_Os08g02230	40.8243	37.6417	94.4874	76.409	1.12298	Yes	FAD-binding and arabino-lactone oxidase domains containing protein, putative, expressed
LOC_Os04g10010	0.532068	2.26162	4.93948	1.14354	1.12262	Yes	sex determination protein tasselseed-2, putative, expressed
LOC_Os03g31150	0.743774	0.655878	1.50292	1.54305	1.12183	Yes	expressed protein
LOC_Os02g15750	3.82706	3.69416	8.5841	7.77763	1.12129	Yes	expressed protein
LOC_Os04g33920	6.74261	7.26946	16.6365	13.8442	1.12123	Yes	LTPL102 - Protease inhibitor/seed storage/LTP family protein precursor, expressed
LOC_Os01g45640	12.7858	16.8563	33.4005	31.0642	1.12086	Yes	tat pathway signal sequence family protein, expressed
LOC_Os02g13290	1.91954	2.1278	5.18237	3.61928	1.1208	Yes	phosphoethanolamine/phosphocholine phosphatase, putative, expressed
LOC_Os04g10530	0.865738	1.39691	2.42834	2.49069	1.12036	Yes	amidase, putative, expressed
LOC_Os04g46400	6.20544	7.78289	15.1251	15.2653	1.11939	Yes	AP2 domain containing protein, expressed
LOC_Os03g08840	20.866	11.7411	38.1128	32.7052	1.11893	Yes	zinc finger protein, putative, expressed
LOC_Os01g36610	2.44742	2.40127	5.54517	4.98439	1.11878	Yes	conserved hypothetical protein
LOC_Os02g15540	31.1834	30.6159	71.9999	62.202	1.11874	Yes	expressed protein
LOC_Os01g43090	8.44883	9.84351	18.5064	21.2098	1.11849	Yes	oxidoreductase, aldo/keto reductase family protein, putative, expressed
LOC_Os02g08150	13.8594	11.94	27.8598	28.1548	1.11847	Yes	CCT/B-box zinc finger protein, putative, expressed
LOC_Os03g56160	3.71156	3.11051	7.23753	7.57407	1.11845	Yes	lectin-like receptor kinase 7, putative, expressed
LOC_Os12g39620	18.3973	21.7333	39.5582	47.5607	1.11828	Yes	disease resistance protein, putative, expressed
LOC_Os02g38120	12.5769	10.0548	28.8979	20.2245	1.11803	Yes	BTBN3 - Bric-a-Brac, Tramtrack, Broad Complex BTB domain with non-phototropic hypocotyl 3 NPH3 domain, expressed
LOC_Os08g37432	10.0455	8.67211	21.3153	19.2649	1.11638	Yes	MATE efflux family protein, putative, expressed
LOC_Os06g37300	0.452163	0.599279	2.24033	0.0388666	1.11615	Yes	cytochrome P450, putative, expressed
LOC_Os04g45510	2.15138	5.26333	5.01971	11.0494	1.11583	Yes	expressed protein
LOC_Os06g49150	1.15403	0.688572	2.13077	1.85808	1.11422	Yes	exostosin, putative, expressed
LOC_Os02g14900	7.46449	4.66311	14.3491	11.8981	1.11387	Yes	1,3-beta-glucan synthase component domain containing protein, expressed
LOC_Os02g46100	14.01	10.402	29.4397	23.3912	1.11379	Yes	RING-H2 finger protein, putative, expressed
LOC_Os05g03520	1.09107	1.35812	2.48092	2.8191	1.1137	Yes	hypothetical protein
LOC_Os06g01210	63.9917	58.7732	143.361	122.288	1.11362	Yes	plastocyanin, chloroplast precursor, putative, expressed
LOC_Os05g04380	125.089	96.4981	242.176	237.151	1.11313	Yes	peroxidase precursor, putative, expressed
LOC_Os05g08640	26.8749	15.4381	46.2057	45.2979	1.11273	Yes	transferase family protein, putative, expressed
LOC_Os05g51390	2.30377	2.78513	5.63447	5.36824	1.11243	Yes	uncharacterized protein PA4923, putative, expressed
LOC_Os02g06890	21.9859	17.942	41.5761	44.722	1.11193	Yes	OTU-like cysteine protease family protein, putative, expressed
LOC_Os03g12260	2.48896	1.8943	5.01149	4.45869	1.11138	Yes	cytochrome P450 protein, putative, expressed
LOC_Os04g52460	44.4322	40.1621	70.1906	112.515	1.11088	Yes	retrotransposon protein, putative, unclassified, expressed
LOC_Os03g60260	34.7213	26.0643	71.3703	59.795	1.10958	Yes	ANT1, putative, expressed
LOC_Os01g50460	6.75437	2.34961	10.5339	9.09527	1.10843	Yes	nodulin MtN3 family protein, putative, expressed
LOC_Os03g06520	4.73489	5.19558	10.1582	11.2433	1.10778	Yes	sulfate transporter, putative, expressed
LOC_Os12g03810	3.18797	2.56158	6.12392	6.25263	1.10609	Yes	CAMK_KIN1/SNF1/Nim1_like.37 - CAMK includes calcium/calmodulin depedent protein kinases, expressed
LOC_Os03g13870	48.4217	30.1338	75.8117	93.1618	1.10501	Yes	expressed protein
LOC_Os02g43870	7.82663	7.20763	15.74	16.5399	1.10238	Yes	inactive receptor kinase At2g26730 precursor, putative, expressed
LOC_Os09g36800	36.643	34.2646	69.9655	82.2478	1.10208	Yes	3-dehydroquinate synthase, putative, expressed
LOC_Os08g30070	1.79211	1.55728	3.8813	3.30595	1.10154	Yes	expressed protein
LOC_Os04g16970	13.7972	8.01477	23.9102	22.8752	1.10094	Yes	zinc finger, C3HC4 type domain containing protein, expressed
LOC_Os07g03770	24.9175	19.4239	42.4374	52.6384	1.10042	Yes	Homeobox domain containing protein, expressed
LOC_Os05g45110	14.162	21.3868	37.6389	38.5778	1.10031	Yes	anthocyanidin 5,3-O-glucosyltransferase, putative, expressed
LOC_Os03g54750	31.162	23.7136	54.8237	62.7949	1.09988	Yes	COBRA-like 3 protein precursor, putative, expressed
LOC_Os06g13870	4.10949	2.73078	7.18848	7.47195	1.0998	Yes	U-box protein CMPG1, putative, expressed
LOC_Os09g27950	1.23937	1.01191	2.40892	2.41163	1.09845	Yes	galactosyltransferase, putative, expressed
LOC_Os01g08000	1.70437	0.769735	2.44434	2.85315	1.0984	Yes	fibronectin type 3 and ankyrin repeat domains 1 protein, putative, expressed
LOC_Os11g43895	12.3465	15.2614	37.4471	21.656	1.09816	Yes	expressed protein
LOC_Os06g10650	7.71262	5.47755	15.336	12.8859	1.09735	Yes	tyrosine phosphatase family protein, putative, expressed
LOC_Os09g25490	67.6276	55.1445	102.879	159.722	1.09689	Yes	CESA9 - cellulose synthase, expressed
LOC_Os02g34810	2.95919	3.37467	5.51945	8.0281	1.09687	Yes	OsAPx8 - Thylakoid-bound Ascorbate Peroxidase encoding gene 5,8, expressed
LOC_Os01g52240	109.575	117.981	237.879	248.752	1.09661	Yes	chlorophyll A-B binding protein, putative, expressed
LOC_Os04g45290	60.402	53.4989	100.77	142.487	1.0947	Yes	glycosyl hydrolases, putative, expressed
LOC_Os07g34040	5.3036	2.23898	7.10047	9.00457	1.09438	Yes	harpin-induced protein 1 domain containing protein, expressed
LOC_Os11g26850	437.046	457.973	844.806	1066.21	1.09435	Yes	erythronate-4-phosphate dehydrogenase, putative, expressed
LOC_Os06g51010	4.93679	4.03103	9.7305	9.41325	1.09404	Yes	expressed protein
LOC_Os05g07810	1.33529	2.32798	4.18961	3.62421	1.09289	Yes	universal stress protein domain containing protein, putative, expressed
LOC_Os01g61044	43.8762	32.6542	84.2066	78.987	1.09248	Yes	transmembrane amino acid transporter protein, putative, expressed
LOC_Os04g27060	0.955031	1.40268	1.6985	3.32754	1.09203	Yes	oxidoreductase, aldo/keto reductase family protein, putative, expressed
LOC_Os05g43240	2.56666	2.44978	5.15176	5.54183	1.09201	Yes	jacalin-like lectin domain containing protein, expressed
LOC_Os11g02290	3.6732	3.21635	6.55816	8.10692	1.0899	Yes	expressed protein
LOC_Os01g72600	3.78155	3.79868	9.04747	7.04874	1.08641	Yes	spotted leaf 11, putative, expressed
LOC_Os02g46560	0.513826	1.21849	1.94133	1.73302	1.08478	Yes	helix-loop-helix DNA-binding protein, putative, expressed
LOC_Os02g56380	1.13123	1.11367	2.85705	1.90232	1.08412	Yes	OsWAK21 - OsWAK receptor-like cytoplasmic kinase OsWAK-RLCK, expressed
LOC_Os01g70840	7.39019	9.68344	16.354	19.8316	1.08364	Yes	esterase, putative, expressed
LOC_Os09g16510	22.7464	26.9349	37.2105	68.018	1.08275	Yes	OsWRKY74 - Superfamily of TFs having WRKY and zinc finger domains, expressed
LOC_Os08g41550	0.440816	0.26445	0.807474	0.686159	1.08259	Yes	ubiquitin carboxyl-terminal hydrolase, putative, expressed
LOC_Os01g04630	68.5083	54.011	127.743	131.722	1.08253	Yes	muconate cycloisomerase, putative, expressed
LOC_Os10g26720	10.7966	7.67816	18.7917	20.333	1.08253	Yes	exonuclease, putative, expressed
LOC_Os02g20360	32.8189	30.3722	70.2297	63.4849	1.08136	Yes	tyrosine aminotransferase, putative, expressed
LOC_Os02g34490	0.304949	0.467918	0.642816	0.992387	1.08118	Yes	Leucine Rich Repeat family protein, expressed
LOC_Os02g01060	17.0576	14.8045	37.099	30.2961	1.0808	Yes	harpin-induced protein 1 domain containing protein, expressed
LOC_Os04g01140	49.4062	46.4544	89.2703	113.485	1.08073	Yes	cytochrome P450 93A2, putative, expressed
LOC_Os08g16820	9.91972	15.372	26.9853	26.5	1.08048	Yes	retrotransposon protein, putative, SINE subclass, expressed
LOC_Os12g02070	2.24995	4.08887	7.12168	6.28067	1.0802	Yes	expressed protein
LOC_Os07g01740	1.73548	2.9053	4.30634	5.49996	1.07934	Yes	cysteine protease, putative, expressed
LOC_Os05g32710	1.77496	1.67138	3.54832	3.73217	1.07897	Yes	Alpha amylase, catalytic domain containing protein, expressed
LOC_Os02g15900	9.40787	7.30647	14.9941	20.2703	1.07713	Yes	50S ribosomal protein L21, chloroplast precursor, putative, expressed
LOC_Os04g27190	12.9701	10.9098	21.679	28.7008	1.07705	Yes	terpene synthase, putative, expressed
LOC_Os03g15410	8.9642	11.2723	17.0782	25.5966	1.07642	Yes	expressed protein
LOC_Os09g15170	3.7915	2.70536	7.04636	6.65148	1.07614	Yes	nucleobase-ascorbate transporter, putative, expressed
LOC_Os12g28710	0.422086	2.31855	3.03074	2.74211	1.07477	Yes	ATPase 3, putative, expressed
LOC_Os07g09625	1.054	1.24559	1.95399	2.88969	1.07472	Yes	expressed protein
LOC_Os09g33550	3.62148	3.93454	6.34762	9.56501	1.07448	Yes	CCT/B-box zinc finger protein, putative, expressed
LOC_Os01g13040	2.18615	2.43387	5.23366	4.49073	1.07371	Yes	expressed protein
LOC_Os06g41810	7.92355	8.63888	17.7317	17.1274	1.07362	Yes	reductase, putative, expressed
LOC_Os08g16030	2.90217	4.30793	6.59394	8.56952	1.07251	Yes	expressed protein
LOC_Os07g47460	3.70077	3.71651	6.71728	8.87777	1.07213	Yes	expressed protein
LOC_Os10g37720	32.4078	37.3429	69.7569	76.8731	1.0719	Yes	hydrolase, alpha/beta fold family protein, putative, expressed
LOC_Os11g24510	20.2649	23.7205	43.6805	48.7805	1.07182	Yes	OsSCP56 - Putative Serine Carboxypeptidase homologue, expressed
LOC_Os07g43810	5.61822	7.13384	11.4343	15.3633	1.07137	Yes	RNA recognition motif containing protein, putative, expressed
LOC_Os06g04169	6.84615	4.78043	12.9925	11.4373	1.07122	Yes	hydrolase, alpha/beta fold family domain containing protein, expressed
LOC_Os06g28820	3.52036	1.4671	5.53904	4.93903	1.071	Yes	cycloartenol synthase, putative
LOC_Os01g66600	1.10577	2.25533	3.06921	3.98629	1.06982	Yes	rhodanese-like, putative, expressed
LOC_Os01g48390	12.8632	13.1204	24.8692	29.6597	1.06942	Yes	expressed protein
LOC_Os11g34810	9.13757	25.6268	37.5703	35.3833	1.06937	Yes	expressed protein
LOC_Os01g05820	9.7981	8.30278	17.905	20.0639	1.06876	Yes	gamma-glutamyltranspeptidase 1 precursor, putative, expressed
LOC_Os11g44340	1.61688	2.33189	4.36396	3.9184	1.06864	Yes	calmodulin binding protein, putative
LOC_Os03g18850	382.885	444.058	763.812	970.472	1.06848	Yes	pathogenesis-related Bet v I family protein, putative, expressed
LOC_Os01g63854	17.2285	15.1457	32.8467	35.0199	1.06786	Yes	transmembrane amino acid transporter protein, putative, expressed
LOC_Os08g09250	202.71	229.725	412.469	493.538	1.06704	Yes	glyoxalase family protein, putative, expressed
LOC_Os05g01110	20.7976	18.7027	42.5032	40.2155	1.06635	Yes	ribosomal protein L28 protein, putative, expressed
LOC_Os02g47190	4.79215	4.95097	8.33265	12.0705	1.06634	Yes	MYB family transcription factor, putative, expressed
LOC_Os03g16050	5.97678	7.13073	12.2493	15.1962	1.06618	Yes	fructose-1,6-bisphosphatase, putative, expressed
LOC_Os11g17970	2.14221	2.28211	4.20686	5.05711	1.06618	Yes	POT family protein, expressed
LOC_Os10g14180	5.05901	4.10485	10.3767	8.80627	1.0658	Yes	expressed protein
LOC_Os01g48220	12.2458	10.5082	19.8128	27.7455	1.06358	Yes	protein of unknown function DUF1421 domain containing protein, expressed
LOC_Os12g40180	41.5753	65.8739	87.9464	136.585	1.06326	Yes	expressed protein
LOC_Os06g39110	6.06759	7.01248	11.1805	16.1512	1.0632	Yes	expressed protein
LOC_Os05g07060	7.64896	6.37288	15.0349	14.2619	1.06306	Yes	fasciclin domain containing protein, expressed
LOC_Os04g51460	8.0814	7.16642	20.0577	11.7979	1.06294	Yes	glycosyl hydrolases family 16, putative, expressed
LOC_Os05g28180	35.1008	29.5089	69.8558	64.9477	1.06104	Yes	AMP deaminase, putative, expressed
LOC_Os08g38080	5.09605	5.87014	11.9718	10.8842	1.05951	Yes	helix-loop-helix DNA-binding domain containing protein, expressed
LOC_Os12g07110	3.20908	2.76148	6.36656	6.07651	1.0594	Yes	acyl-CoA synthetase protein, putative, expressed
LOC_Os01g43320	1.64056	0.57372	2.5467	2.06421	1.05821	Yes	transmembrane amino acid transporter protein, putative, expressed
LOC_Os03g52460	2.07104	1.98478	4.05488	4.39003	1.05809	Yes	glucose-1-phosphate adenylyltransferase large subunit, putative, expressed
LOC_Os07g38440	1.82625	1.30344	2.70925	3.80473	1.05752	Yes	uncharacterized 50.6 kDa protein in the 5region of gyrA and gyrB, putative, expressed
LOC_Os09g24924	6.71705	6.57071	13.6893	13.9587	1.05708	Yes	transporter family protein, putative, expressed
LOC_Os06g06900	9.03472	8.05098	15.3345	20.2141	1.05701	Yes	helix-loop-helix DNA-binding domain containing protein, expressed
LOC_Os02g45280	0.946789	1.16679	1.6361	2.76103	1.05687	Yes	cytochrome P450, putative, expressed
LOC_Os01g20206	11.6559	6.86537	18.1021	20.4189	1.05646	Yes	methyltransferase, putative
LOC_Os01g53810	10.0702	9.38781	18.9149	21.5241	1.05538	Yes	peptidase, putative, expressed
LOC_Os03g12020	10.906	12.5726	25.1762	23.6157	1.0553	Yes	50S ribosomal protein L15, chloroplast precursor, putative, expressed
LOC_Os03g55776	6.38751	11.7239	19.8273	17.8066	1.05513	Yes	expressed protein
LOC_Os06g44500	10.6843	11.0407	23.5712	21.5254	1.05366	Yes	OsFBK17 - F-box domain and kelch repeat containing protein, expressed
LOC_Os07g39810	3.28721	4.71873	7.61296	9.00065	1.05322	Yes	lipase class 3 family protein, putative, expressed
LOC_Os12g17430	1.79501	1.50316	2.99918	3.84448	1.0531	Yes	NBS-LRR disease resistance protein, putative, expressed
LOC_Os02g42470	45.3507	64.0332	102.015	124.895	1.05272	Yes	expressed protein
LOC_Os01g72020	0.701941	0.911669	1.38171	1.96533	1.05259	Yes	BTBA3 - Bric-a-Brac,Tramtrack, Broad Complex BTB domain with Ankyrin repeat region, expressed
LOC_Os11g35080	2.97604	2.90003	6.81646	5.37051	1.05242	Yes	expressed protein
LOC_Os11g40420	0.912233	1.41887	2.62471	2.2089	1.05209	Yes	expressed protein
LOC_Os04g33450	67.8308	75.2316	105.7	190.869	1.05172	Yes	expressed protein
LOC_Os11g37850	0.674926	2.06551	2.26518	3.415	1.05153	Yes	stripe rust resistance protein Yr10, putative, expressed
LOC_Os12g30520	1.84542	1.38114	3.60483	3.08189	1.0513	Yes	pumilio-family RNA binding repeat containing protein, expressed
LOC_Os03g11910	2.37501	2.46894	4.63979	5.39619	1.05093	Yes	DnaK family protein, putative, expressed
LOC_Os11g41540	2.44692	2.64945	5.29907	5.2451	1.0489	Yes	disease resistance RPP8-like protein 3, putative, expressed
LOC_Os05g41640	17.3903	14.3585	34.7215	30.9551	1.04868	Yes	phosphoglycerate kinase protein, putative, expressed
LOC_Os06g49360	0.797204	0.839663	1.57337	1.81263	1.04865	Yes	NBS-LRR disease resistance protein, putative, expressed
LOC_Os08g19980	0.649696	0.635989	1.31934	1.34015	1.04861	Yes	NBS-LRR disease resistance protein, putative, expressed
LOC_Os03g03470	0.482335	0.904804	1.52391	1.34514	1.04846	Yes	expressed protein
LOC_Os03g29770	30.4851	29.1968	71.2238	52.1033	1.04712	Yes	EF hand family protein, expressed
LOC_Os04g52260	30.3337	9.92	53.1389	30.0289	1.04691	Yes	LTPL124 - Protease inhibitor/seed storage/LTP family protein precursor, expressed
LOC_Os04g47020	0.734611	1.26558	1.76906	2.36168	1.04626	Yes	genetic modifier, putative, expressed
LOC_Os03g14730	14.4907	12.6665	30.3811	25.7024	1.04624	Yes	gibberellin receptor GID1L2, putative, expressed
LOC_Os07g39880	15.9628	12.3631	32.5897	25.9055	1.04619	Yes	retrotransposon, putative, centromere-specific, expressed
LOC_Os03g21980	1.7208	1.47847	2.63421	3.97143	1.04596	Yes	tRNA pseudouridine synthase family protein, putative, expressed
LOC_Os03g51330	2.58886	2.75436	5.80298	5.22725	1.04568	Yes	GRAS family transcription factor domain containing protein, expressed
LOC_Os03g26910	41.6874	34.024	72.2353	84.0322	1.04544	Yes	uncharacterized glycosyl hydrolase Rv2006/MT2062, putative, expressed
LOC_Os06g10410	4.03274	4.00599	8.11971	8.45775	1.04418	Yes	uncharacterized mscS family protein, putative, expressed
LOC_Os11g37260	0.987811	0.753138	1.81236	1.77649	1.04365	Yes	SEY1, putative, expressed
LOC_Os07g40860	21.2663	29.5925	51.0299	53.7649	1.043	Yes	retrotransposon protein, putative, unclassified, expressed
LOC_Os03g10210	10.8281	13.3457	21.916	27.8781	1.04253	Yes	homeobox domain containing protein, expressed
LOC_Os02g46260	22.8286	14.4539	39.434	37.2956	1.04128	Yes	OsSCP9 - Putative Serine Carboxypeptidase homologue, expressed
LOC_Os06g01840	5.92366	4.93787	11.4864	10.8546	1.04047	Yes	nodulin, putative, expressed
LOC_Os07g05940	2.73436	0.759191	2.85218	4.33366	1.04046	Yes	9-cis-epoxycarotenoid dioxygenase 1, chloroplast precursor, putative, expressed
LOC_Os02g04460	8.80771	15.2134	21.775	27.6316	1.0404	Yes	ribosomal protein L3, putative, expressed
LOC_Os12g04480	1.34994	1.13758	2.9337	2.18242	1.04034	Yes	cytochrome P450, putative, expressed
LOC_Os10g40620	27.6529	20.0963	45.2055	52.9697	1.03988	Yes	expressed protein
LOC_Os01g63050	9.22992	7.14683	15.5368	18.1244	1.03944	Yes	expressed protein
LOC_Os04g23890	24.7021	20.751	40.7055	52.7112	1.0393	Yes	AGC_PVPK_like_kin82y.10 - ACG kinases include homologs to PKA, PKG and PKC, expressed
LOC_Os06g51070	1.74737	3.13565	4.96111	5.07079	1.03875	Yes	no apical meristem protein, putative, expressed
LOC_Os03g21970	5.77224	4.38215	8.89308	11.9621	1.0383	Yes	basic helix-loop-helix domain containing protein, expressed
LOC_Os10g25420	13.0447	10.2608	25.0385	22.8201	1.03811	Yes	GDSL-like lipase/acylhydrolase, putative, expressed
LOC_Os03g41390	5.05189	4.39947	9.95143	9.44921	1.03751	Yes	ZOS3-15 - C2H2 zinc finger protein, expressed
LOC_Os02g28900	17.2115	17.4218	31.6513	39.4363	1.03744	Yes	cytokinin-O-glucosyltransferase 2, putative, expressed
LOC_Os07g14540	9.79498	8.08193	19.2425	17.4494	1.03737	Yes	vesicle-associated membrane protein, putative, expressed
LOC_Os05g04500	78.7025	40.1885	96.4366	147.582	1.03735	Yes	peroxidase precursor, putative, expressed
LOC_Os11g16550	15.8883	16.3431	33.2967	32.8521	1.03725	Yes	uncharacterized protein ycf53, putative, expressed
LOC_Os01g56680	69.8658	68.8828	157.13	127.612	1.03718	Yes	photosystem II reaction center W protein, chloroplast precursor, putative, expressed
LOC_Os03g60509	65.3398	64.6179	117.995	148.61	1.03666	Yes	expressed protein
LOC_Os03g42130	39.668	22.8114	57.8065	70.308	1.03598	Yes	gibberellin 20 oxidase 2, putative, expressed
LOC_Os08g26880	12.019	10.2973	22.4979	23.2577	1.03585	Yes	bZIP transcription factor domain containing protein, expressed
LOC_Os11g46070	0.721731	0.851313	1.90361	1.32075	1.03546	Yes	MLA10, putative, expressed
LOC_Os03g22200	10.4176	11.5087	19.4839	25.4556	1.03533	Yes	nodulin MtN3 family protein, putative, expressed
LOC_Os06g01990	33.8689	28.2535	61.7172	65.5949	1.03518	Yes	phosphoglycolate phosphatase, plasmid, putative, expressed
LOC_Os09g38110	9.87966	10.0251	21.6149	19.1755	1.03512	Yes	RING-H2 finger protein, putative, expressed
LOC_Os09g29310	10.6278	10.1483	21.9209	20.6513	1.03498	Yes	zinc finger, C3HC4 type domain containing protein, expressed
LOC_Os08g01030	1.29625	1.56142	2.98963	2.86297	1.03424	Yes	metal cation transporter, putative, expressed
LOC_Os07g03600	38.0751	35.0698	71.8993	77.8636	1.03385	Yes	SCP-like extracellular protein, expressed
LOC_Os06g13190	76.3194	111.297	134.302	249.785	1.03364	Yes	expressed protein
LOC_Os03g10030	4.70839	4.79383	9.37433	10.0767	1.03351	Yes	membrane associated DUF588 domain containing protein, putative, expressed
LOC_Os03g37490	4.37277	3.87951	8.20647	8.68507	1.03344	Yes	MATE efflux family protein, putative, expressed
LOC_Os06g34020	11.6174	12.1786	18.9139	29.7822	1.03308	Yes	glycosyl hydrolases family 17, putative, expressed
LOC_Os06g28590	5.65478	3.56631	8.59698	10.2686	1.03275	Yes	bg55, putative, expressed
LOC_Os08g06280	42.4717	31.4326	79.4662	71.7081	1.03248	Yes	LSD1 zinc finger domain containing protein, expressed
LOC_Os04g39840	3.16106	2.73086	6.05699	5.98323	1.03105	Yes	Os4bglu10 - beta-glucosidase homologue, similar to Os4Bglu12 exoglucanase/beta-glucosidase, expressed
LOC_Os08g34790	7.75709	7.06793	14.8548	15.4385	1.03097	Yes	AMP-binding domain containing protein, expressed
LOC_Os05g42210	1.23215	1.42764	2.5969	2.83782	1.0309	Yes	serine/threonine-protein kinase receptor precursor, putative, expressed
LOC_Os06g02019	3.49412	6.17121	8.74214	11.0061	1.03083	Yes	cytochrome P450, putative, expressed
LOC_Os12g18374	1.30907	2.00345	2.68827	4.07883	1.03061	Yes	NB-ARC domain containing protein, expressed
LOC_Os06g50040	32.2216	27.4756	54.4829	67.4582	1.03045	Yes	OsSAUR29 - Auxin-responsive SAUR gene family member, expressed
LOC_Os08g30100	2.08656	3.08536	4.34446	6.21965	1.0304	Yes	1-aminocyclopropane-1-carboxylate oxidase homolog 1, putative, expressed
LOC_Os03g60630	3.51025	2.56744	6.09037	6.32205	1.03019	Yes	dof zinc finger domain containing protein, putative, expressed
LOC_Os08g02630	25.6066	28.6668	60.8498	49.9791	1.03002	Yes	photosystem II core complex proteins psbY, chloroplast precursor, putative, expressed
LOC_Os02g42430	2.12839	3.28943	4.88985	6.17145	1.02974	Yes	GEM, putative
LOC_Os02g37290	37.0927	87.8364	110.32	144.588	1.02887	Yes	heavy metal associated domain containing protein, expressed
LOC_Os03g31690	7.6249	7.33128	14.4046	16.1016	1.02836	Yes	GCN5-related N-acetyltransferase, putative, expressed
LOC_Os04g28210	1.45175	1.08427	2.60018	2.57218	1.02826	Yes	verticillium wilt disease resistance protein, putative, expressed
LOC_Os05g09400	7.43755	8.46809	16.3251	16.1043	1.02776	Yes	30S ribosomal protein S31, chloroplast precursor, putative, expressed
LOC_Os02g47360	0.97016	1.04845	1.76274	2.35277	1.02771	Yes	PPR repeat domain containing protein, putative, expressed
LOC_Os03g38950	1.76272	2.32618	4.05939	4.27605	1.02754	Yes	chloroplast post-illumination chlorophyll fluorescence increase protein, putative, expressed
LOC_Os09g28720	6.01233	6.6371	11.8503	13.9311	1.02726	Yes	alpha/beta hydrolase fold, putative, expressed
LOC_Os03g14920	3.0441	2.27724	5.62033	5.22451	1.02715	Yes	hypothetical protein
LOC_Os06g45410	0.919372	1.55	2.1125	2.91575	1.02591	Yes	MYB family transcription factor, putative, expressed
LOC_Os06g03860	40.9458	51.095	98.2231	89.1478	1.02555	Yes	uncharacterized membrane protein, putative, expressed
LOC_Os02g54140	1.68579	1.71524	2.98393	3.93516	1.02461	Yes	hsp20/alpha crystallin family protein, putative, expressed
LOC_Os08g02390	0.96183	1.39292	2.33817	2.45135	1.0243	Yes	RNA recognition motif containing protein, putative, expressed
LOC_Os07g01890	5.21268	3.07655	10.2633	6.59663	1.02428	Yes	expressed protein
LOC_Os06g37450	1.59568	2.02545	2.31131	5.05325	1.02416	Yes	GATA zinc finger domain containing protein, expressed
LOC_Os01g69030	2.32537	3.2315	4.71569	6.58367	1.0239	Yes	sucrose-phosphate synthase, putative, expressed
LOC_Os11g34770	0.782019	2.84186	3.01257	4.34659	1.02201	Yes	maf, putative, expressed
LOC_Os05g03884	13.3046	13.7563	24.0794	30.8549	1.0215	Yes	homeobox protein knotted-1-like 6, putative, expressed
LOC_Os05g08900	3.27709	4.68619	7.84154	8.31068	1.0203	Yes	expressed protein
LOC_Os04g28250	66.2739	68.8029	137.389	136.516	1.0199	Yes	cysteine proteinase inhibitor precursor, putative, expressed
LOC_Os07g25590	4.09961	2.70132	7.64352	6.1362	1.01874	Yes	decarboxylase, putative, expressed
LOC_Os01g66840	1.62555	0.861448	2.41787	2.61834	1.01793	Yes	pectinacetylesterase domain containing protein
LOC_Os04g58730	10.2957	7.33645	17.3338	18.3626	1.01757	Yes	AT hook motif domain containing protein, expressed
LOC_Os12g17090	16.0728	12.9076	26.9674	31.6913	1.01727	Yes	stripe rust resistance protein Yr10, putative, expressed
LOC_Os08g39490	20.4232	15.2814	34.5555	37.7013	1.01702	Yes	expressed protein
LOC_Os10g04060	0.353614	0.407351	0.852966	0.687011	1.01701	Yes	powdery mildew resistance protein PM3b, putative
LOC_Os07g43390	11.173	9.87913	19.0873	23.5123	1.01688	Yes	4-alpha-glucanotransferase, chloroplast precursor, putative, expressed
LOC_Os12g07580	5.15848	5.29346	10.8336	10.3131	1.01667	Yes	dirigent, putative, expressed
LOC_Os04g16680	8.40779	9.58595	17.6931	18.7023	1.01626	Yes	fructose-1,6-bisphosphatase, putative, expressed
LOC_Os03g30160	2.95254	1.96015	6.51444	3.42145	1.01614	Yes	OsFBK13 - F-box domain and kelch repeat containing protein
LOC_Os07g24830	124.423	476.709	715.351	500.206	1.01586	Yes	thionin-like peptide, putative, expressed
LOC_Os02g55970	6.32291	5.54433	12.1835	11.8077	1.01552	Yes	ANTH, putative, expressed
LOC_Os01g57280	5.48905	3.74785	9.00364	9.6632	1.015	Yes	rp1, putative, expressed
LOC_Os09g15320	4.83181	5.63996	10.29	10.8713	1.01492	Yes	ubiquitin-conjugating enzyme, putative, expressed
LOC_Os02g22260	6.05969	7.2778	15.3184	11.6201	1.01418	Yes	fruit protein PKIWI502, putative, expressed
LOC_Os01g72120	14.1728	12.2292	28.401	24.912	1.01384	Yes	glutathione S-transferase, putative, expressed
LOC_Os05g32960	5.55464	4.83907	10.031	10.9454	1.01305	Yes	expressed protein
LOC_Os01g02160	23.9691	11.1601	45.766	25.1303	1.01304	Yes	hydroxyproline-rich glycoprotein family protein, putative, expressed
LOC_Os02g06380	18.9192	11.7194	30.5986	31.227	1.01286	Yes	plant-specific domain TIGR01627 family protein, expressed
LOC_Os11g07680	14.8054	17.164	33.251	31.2354	1.0123	Yes	dirigent, putative, expressed
LOC_Os11g44500	0.862769	1.11827	2.0442	1.94818	1.01099	Yes	protein kinase domain containing protein, expressed
LOC_Os07g07280	1.68089	3.07769	4.67534	4.9142	1.01093	Yes	expressed protein
LOC_Os06g10020	3.04808	2.12281	6.97988	3.43697	1.01044	Yes	expressed protein
LOC_Os07g15440	1.11034	0.908788	2.26113	1.80647	1.01044	Yes	alanyl-tRNA synthetase family protein, expressed
LOC_Os09g36040	2.61984	2.73336	5.36057	5.42156	1.01017	Yes	rhodanese-like domain containing protein, putative, expressed
LOC_Os06g06550	2.33977	2.71238	4.30863	5.85719	1.00876	Yes	plant protein of unknown function domain containing protein, expressed
LOC_Os05g29810	4.57073	4.71811	9.58867	9.08387	1.00735	Yes	AP2 domain containing protein, expressed
LOC_Os08g40930	3.76898	2.17317	6.15294	5.78763	1.00681	Yes	Alpha amylase, catalytic domain containing protein, expressed
LOC_Os07g44910	2.27583	2.01217	4.40734	4.20824	1.00664	Yes	gibberellin receptor GID1L2, putative, expressed
LOC_Os11g03420	6.85595	7.51469	15.6358	13.2351	1.00649	Yes	ZF-HD protein dimerisation region containing protein, expressed
LOC_Os02g06754	4.64058	9.93217	12.368	16.9056	1.00633	Yes	expressed protein
LOC_Os12g30040	0.862764	0.917356	1.83494	1.74003	1.00596	Yes	transmembrane amino acid transporter protein, putative, expressed
LOC_Os01g12080	21.8438	18.2707	38.3234	42.2132	1.00552	Yes	plant-specific domain TIGR01589 family protein, putative, expressed
LOC_Os06g37080	10.0994	7.2764	17.4674	17.4095	1.00519	Yes	L-ascorbate oxidase precursor, putative, expressed
LOC_Os07g42370	147.416	144.643	288.284	297.429	1.00394	Yes	zinc-finger protein, putative, expressed
LOC_Os09g36080	1.07612	1.26962	2.41594	2.28658	1.00339	Yes	cytochrome P450, putative, expressed
LOC_Os05g34040	0.63928	0.658328	1.20663	1.39384	1.00292	Yes	monooxygenase, putative, expressed
LOC_Os03g09230	23.2127	22.06	43.7915	46.9287	1.00278	Yes	LTPL69 - Protease inhibitor/seed storage/LTP family protein precursor, expressed
LOC_Os11g34760	2.08118	4.02164	6.73958	5.48342	1.00205	Yes	MMP37-like protein, mitochondrial precursor, putative, expressed
LOC_Os04g56710	7.09022	5.98494	11.5892	14.5867	1.00141	Yes	GTP cyclohydrolase I 1, putative, expressed
LOC_Os02g49260	3.4631	2.24209	6.63577	4.78326	1.00109	Yes	transporter-related, putative, expressed
LOC_Os03g08320	12.7891	16.9833	30.6908	28.8846	1.00074	Yes	ZIM domain containing protein, putative, expressed
LOC_Os09g22510	4.73562	6.09424	10.6557	11.0079	1.00026	Yes	expressed protein
LOC_Os02g37060	16.4321	15.8348	35.5251	29.0152	1.00015	Yes	photosystem II 5 kDa protein, chloroplast precursor, putative, expressed
LOC_Os04g42420	38.061	27.968	66.2956	65.6149	0.998388	Yes	nodulin, putative, expressed
LOC_Os11g04540	1.14647	2.13972	3.74596	2.81864	0.99829	Yes	sulfotransferase domain containing protein, expressed
LOC_Os10g40360	63.2717	68.5917	134.134	129.252	0.998135	Yes	proline oxidase, mitochondrial precursor, putative, expressed
LOC_Os11g02730	2.79435	2.27863	4.78177	5.3492	0.997868	Yes	harpin-induced protein 1 domain containing protein, expressed
LOC_Os04g59210	0.842708	1.25373	2.20365	1.98278	0.997782	Yes	peroxidase precursor, putative, expressed
LOC_Os06g14780	17.4496	18.6775	36.0873	36.038	0.997422	Yes	expressed protein
LOC_Os05g06110	4.79792	3.92169	8.3236	9.07965	0.997022	Yes	villin, putative, expressed
LOC_Os06g48030	117.694	104.959	236.794	207.584	0.996991	Yes	peroxidase precursor, putative, expressed
LOC_Os10g36530	0.682147	0.702653	1.37323	1.39015	0.996758	Yes	mutS domain V family protein, expressed
LOC_Os05g46520	15.4768	22.8226	31.7868	44.5897	0.99581	Yes	polygalacturonase, putative, expressed
LOC_Os03g56900	12.3007	11.0175	24.9184	21.5758	0.99559	Yes	reticulon domain containing protein, putative, expressed
LOC_Os04g03740	3.29148	2.45882	5.65734	5.80563	0.995272	Yes	expressed protein
LOC_Os02g46473	58.4494	55.5773	31.9457	25.2571	-0.995213	Yes	expressed protein
LOC_Os01g05970	41.1214	59.0216	25.6516	24.5754	-0.995525	Yes	OsFBO1 - F-box and other domain containing protein, expressed
LOC_Os03g59880	6.3074	5.56695	3.22564	2.7238	-0.997024	Yes	expressed protein
LOC_Os02g58390	1.77614	2.0969	0.914514	1.02561	-0.997313	Yes	inactive receptor kinase At2g26730 precursor, putative, expressed
LOC_Os05g08420	749.701	910.68	370.91	460.189	-0.998422	Yes	expressed protein
LOC_Os10g03620	1.77497	2.30532	1.31091	0.731138	-0.99866	Yes	OsFBX344 - F-box domain containing protein, expressed
LOC_Os05g36280	104.758	113.032	54.9175	54.0733	-0.99873	Yes	histone H3, putative, expressed
LOC_Os12g17530	1.82924	2.04762	0.913568	1.02594	-0.999198	Yes	expressed protein
LOC_Os11g12740	26.7307	20.6687	13.1893	10.4969	-1.00082	Yes	peptide transporter PTR2, putative, expressed
LOC_Os10g32760	2.11687	1.64905	0.923743	0.957274	-1.00149	Yes	zinc finger family protein, putative, expressed
LOC_Os12g34500	5.76644	12.707	4.20067	5.0261	-1.00155	Yes	expressed protein
LOC_Os06g38990	5.9317	6.78219	3.35579	2.99339	-1.00176	Yes	receptor-like protein kinase 2 precursor, putative, expressed
LOC_Os10g21800	6.05336	3.47072	3.02442	1.7318	-1.00176	Yes	leucine-rich repeat family protein, putative, expressed
LOC_Os12g27335	7.32138	12.6024	5.22211	4.72756	-1.00177	Yes	expressed protein
LOC_Os09g37040	1.95488	2.63024	1.17499	1.11422	-1.00211	Yes	DUF630/DUF632 domains containing protein, putative, expressed
LOC_Os09g38400	56.3341	140.79	43.4352	54.9476	-1.00262	Yes	prostatic spermine-binding protein precursor, putative, expressed
LOC_Os01g41510	4.20631	3.65113	2.26765	1.65355	-1.00277	Yes	calcineurin B, putative, expressed
LOC_Os12g38140	582.797	399.767	303.878	186.421	-1.00289	Yes	expressed protein
LOC_Os07g06840	4.99486	6.37916	2.95405	2.72014	-1.00326	Yes	gibberellin receptor GID1L2, putative, expressed
LOC_Os07g45290	11.0347	11.2905	5.02653	6.10788	-1.00365	Yes	cytochrome P450 72A1, putative, expressed
LOC_Os02g37160	58.0202	75.5593	35.4528	31.1584	-1.00386	Yes	heavy metal transport/detoxification protein, putative, expressed
LOC_Os01g45274	201.563	235.212	107.385	110.387	-1.00407	Yes	carbonic anhydrase, chloroplast precursor, putative, expressed
LOC_Os12g32790	1.9135	2.33116	1.04668	1.06905	-1.00449	Yes	disease resistance RPP13-like protein 1, putative, expressed
LOC_Os06g16170	3.52561	3.74272	1.33076	2.29083	-1.005	Yes	expressed protein
LOC_Os02g34650	21.1121	25.5975	11.2527	12.0005	-1.00629	Yes	expressed protein
LOC_Os07g44440	712.247	825.078	296.865	467.855	-1.00742	Yes	peroxiredoxin, putative, expressed
LOC_Os11g20170	7.81098	6.55798	3.68922	3.45717	-1.00767	Yes	expressed protein
LOC_Os04g49970	6.9423	8.75548	4.71665	3.09051	-1.00769	Yes	U-box, putative, expressed
LOC_Os03g19080	3.39529	5.31011	1.84168	2.487	-1.00798	Yes	expressed protein
LOC_Os12g01140	1.26961	1.87086	0.633201	0.928242	-1.0081	Yes	AGC_PVPK_like_kin82y.2 - ACG kinases include homologs to PKA, PKG and PKC, expressed
LOC_Os07g02560	2.11175	2.34733	1.01754	1.19937	-1.0082	Yes	NB-ARC domain containing protein, expressed
LOC_Os03g02400	21.1156	18.4482	13.4322	6.22097	-1.00942	Yes	plastocyanin-like domain containing protein, putative, expressed
LOC_Os04g49220	1.81498	1.95816	0.981295	0.892231	-1.01001	Yes	mitochondrial import inner membrane translocase subunit Tim, putative
LOC_Os01g74146	3.42415	3.59251	2.08034	1.40282	-1.01039	Yes	WD repeat-containing protein, putative, expressed
LOC_Os01g09790	5.9449	8.32525	3.61662	3.46398	-1.01106	Yes	IQ calmodulin-binding motif domain containing protein, expressed
LOC_Os04g44670	19.7362	19.7676	9.99927	9.59626	-1.01147	Yes	AP2 domain containing protein, expressed
LOC_Os05g10840	2.60247	3.50933	1.3583	1.67338	-1.01148	Yes	calmodulin-binding protein, putative, expressed
LOC_Os11g03110	6.86276	6.25903	3.45258	3.04868	-1.01317	Yes	GRAS family transcription factor domain containing protein, expressed
LOC_Os11g29670	39.411	53.4278	23.225	22.7679	-1.01332	Yes	expressed protein
LOC_Os06g51190	4.01077	5.18831	1.68678	2.86926	-1.01371	Yes	lysine ketoglutarate reductase trans-splicing related 1, putative, expressed
LOC_Os03g09970	19.4074	19.9134	9.16414	10.2836	-1.01569	Yes	sulfate transporter, putative, expressed
LOC_Os03g12030	22.6822	32.7337	12.5424	14.8568	-1.01617	Yes	3-ketoacyl-CoA synthase, putative, expressed
LOC_Os02g48730	6.99688	9.71588	4.71544	3.54642	-1.01641	Yes	rho GDP-dissociation inhibitor 1, putative, expressed
LOC_Os04g56950	2.23506	2.54568	1.30646	1.05683	-1.01644	Yes	jasmonate O-methyltransferase, putative, expressed
LOC_Os06g11520	2.92935	2.68507	1.3683	1.40616	-1.01693	Yes	LMBR1 integral membrane protein, putative, expressed
LOC_Os08g02700	67.8195	48.143	28.8031	28.4536	-1.01814	Yes	fructose-bisphospate aldolase isozyme, putative, expressed
LOC_Os11g08590	2.50872	5.92338	2.14687	2.01563	-1.01844	Yes	expressed protein
LOC_Os04g45900	15.4453	12.5632	6.81684	7.00522	-1.01889	Yes	transposon protein, putative, unclassified, expressed
LOC_Os02g44490	4.02284	4.77655	2.28059	2.06062	-1.01931	Yes	anthranilate phosphoribosyltransferase, putative, expressed
LOC_Os03g22270	419.765	573.347	223.607	266.154	-1.01988	Yes	auxin-repressed protein, putative, expressed
LOC_Os03g14150	22.1222	21.8544	13.1786	8.49855	-1.02056	Yes	expressed protein
LOC_Os01g67100	2.24661	3.37385	1.38217	1.38823	-1.0206	Yes	expressed protein
LOC_Os03g02770	3.42283	3.28708	1.79264	1.51422	-1.02083	Yes	expressed protein
LOC_Os09g37600	13.8144	12.8388	6.85873	6.2766	-1.02085	Yes	lysM domain-containing GPI-anchored protein precursor, putative, expressed
LOC_Os01g52180	5.40876	3.67384	3.20457	1.27099	-1.02104	Yes	lipase, putative
LOC_Os03g39720	4.0268	3.79179	2.1763	1.67463	-1.0217	Yes	hypothetical protein
LOC_Os08g27050	3.90846	4.23666	2.39362	1.61658	-1.02226	Yes	expressed protein
LOC_Os02g10780	3.73364	3.09881	1.66796	1.69579	-1.02234	Yes	SPX domain containing protein, putative, expressed
LOC_Os09g02770	25.2592	24.9209	12.4675	12.2177	-1.02347	Yes	translation initiation factor IF-2, putative, expressed
LOC_Os09g37710	6.34967	5.52886	2.97648	2.86531	-1.02387	Yes	NIN, putative, expressed
LOC_Os04g43990	43.3494	44.104	19.2625	23.7299	-1.02443	Yes	DUF584 domain containing protein, putative, expressed
LOC_Os11g05494	12.4896	21.4075	8.94331	7.71984	-1.0245	Yes	expressed protein
LOC_Os02g30820	69.8745	85.9167	38.9624	37.5717	-1.02544	Yes	hypothetical protein
LOC_Os02g03870	20.4777	21.6627	11.4212	9.27231	-1.02603	Yes	periplasmic beta-glucosidase precursor, putative, expressed
LOC_Os03g02780	74.3448	73.9444	43.6716	29.1266	-1.02644	Yes	Core histone H2A/H2B/H3/H4 domain containing protein, putative, expressed
LOC_Os01g60120	2.83359	2.83693	1.4097	1.37403	-1.02646	Yes	transmembrane protein 56, putative, expressed
LOC_Os10g26500	8.95504	10.9408	5.55362	4.21032	-1.02693	Yes	homeobox associated leucine zipper, putative, expressed
LOC_Os12g38770	6.86991	6.58413	3.38004	3.22259	-1.02693	Yes	nucleotide pyrophosphatase/phosphodiesterase, putative, expressed
LOC_Os05g47860	10.7889	6.08654	5.18724	3.09405	-1.027	Yes	expressed protein
LOC_Os11g05730	19.7627	29.8635	13.5019	10.8404	-1.02764	Yes	histone H3, putative, expressed
LOC_Os04g48810	11.3634	22.5811	6.99567	9.65018	-1.02801	Yes	hypothetical protein
LOC_Os02g28310	4.19933	7.22712	2.62152	2.97977	-1.02855	Yes	conserved hypothetical protein
LOC_Os01g03720	2.01429	2.26337	0.941714	1.15151	-1.0311	Yes	MYB family transcription factor, putative, expressed
LOC_Os07g37350	4.81185	3.86268	2.32783	1.91604	-1.03141	Yes	armadillo/beta-catenin repeat family protein, putative, expressed
LOC_Os06g38430	15.0574	30.4537	9.80219	12.4512	-1.0322	Yes	expressed protein
LOC_Os07g22580	3.79082	5.26051	2.53585	1.88832	-1.03272	Yes	rhoGAP domain containing protein, expressed
LOC_Os03g15040	31.8721	28.2886	15.0359	14.3653	-1.03294	Yes	FAR1 family protein, expressed
LOC_Os06g33940	3.54267	6.01469	1.88282	2.78784	-1.03299	Yes	NAC domain containing protein, putative, expressed
LOC_Os01g71380	37.6601	33.7355	19.01	15.8435	-1.03453	Yes	glycosyl hydrolases family 17, putative, expressed
LOC_Os01g62760	233.661	222.343	110.265	112.247	-1.03516	Yes	protein phosphatase 2C, putative, expressed
LOC_Os07g39520	208.874	268.105	105.893	126.726	-1.03596	Yes	STE_PAK_Ste20_Slob_Wnk.5 - STE kinases include homologs to sterile 7, sterile 11 and sterile 20 from yeast, expressed
LOC_Os08g15840	57.4336	50.4356	28.9669	23.6239	-1.0364	Yes	ankyrin repeat-rich protein, putative, expressed
LOC_Os03g56500	4.6739	3.72395	1.97383	2.11556	-1.03814	Yes	expressed protein
LOC_Os11g02740	1.31525	1.8585	0.756487	0.787851	-1.0392	Yes	expressed protein
LOC_Os05g37250	2.59356	1.85999	1.23011	0.936823	-1.0393	Yes	cytochrome P450, putative, expressed
LOC_Os11g24780	23.1617	21.4944	10.2331	11.4899	-1.03963	Yes	expressed protein
LOC_Os07g44550	61.9804	78.9222	38.4051	30.1061	-1.04029	Yes	peroxidase precursor, putative, expressed
LOC_Os04g40030	17.3325	17.457	8.08663	8.81296	-1.04166	Yes	OsFBO17 - F-box and other domain containing protein, expressed
LOC_Os01g62370	76.5379	101.586	42.4881	43.9659	-1.04287	Yes	ENTH domain containing protein, expressed
LOC_Os06g11730	4.33565	3.24132	2.13939	1.53667	-1.04346	Yes	RNA recognition motif containing protein, putative, expressed
LOC_Os02g52780	97.6962	103.756	50.4064	47.3279	-1.0435	Yes	bZIP transcription factor, putative, expressed
LOC_Os05g07764	3.54264	3.07843	1.79518	1.41596	-1.04398	Yes	carboxyl-terminal proteinase, putative, expressed
LOC_Os02g57720	2109.55	2087.94	1110.66	924.609	-1.0443	Yes	aquaporin protein, putative, expressed
LOC_Os11g05240	40.6408	43.0267	19.2738	21.2647	-1.04537	Yes	PAN domain-containing protein At5g03700 precursor, putative
LOC_Os11g05400	7.02797	7.4321	3.02577	3.9792	-1.04562	Yes	Ser/Thr protein phosphatase family protein, putative, expressed
LOC_Os02g56570	2.23188	1.96542	0.809196	1.2239	-1.04578	Yes	TBC domain containing protein, expressed
LOC_Os06g06400	11.3332	10.5537	4.62175	5.97695	-1.04618	Yes	NBS-LRR type disease resistance protein, putative, expressed
LOC_Os08g13710	16.8838	15.4131	8.28303	7.34542	-1.04722	Yes	expressed protein
LOC_Os07g35570	5.68621	5.17998	3.51664	1.73934	-1.04782	Yes	O-acyltransferase, putative, expressed
LOC_Os06g46990	4.63668	6.06434	2.76803	2.40652	-1.04824	Yes	expressed protein
LOC_Os05g03440	2.22009	4.80324	1.32018	2.07009	-1.05075	Yes	expressed protein
LOC_Os12g15680	3.22248	4.67583	2.36985	1.4418	-1.05113	Yes	laccase precursor protein, putative, expressed
LOC_Os10g02300	28.2597	32.6699	15.2655	14.1302	-1.05154	Yes	uncharacterized Cys-rich domain containing protein, putative, expressed
LOC_Os05g29030	73.6712	62.6813	32.8302	32.8882	-1.05297	Yes	protein phosphatase 2C, putative, expressed
LOC_Os03g15250	0.951073	1.15277	0.517153	0.495659	-1.05466	Yes	lectin-like receptor kinase, putative
LOC_Os11g44420	9.35877	12.1393	4.86512	5.4829	-1.05485	Yes	expressed protein
LOC_Os03g38590	42.7459	49.9422	21.9696	22.6232	-1.05558	Yes	secretory carrier-associated membrane protein 4, putative, expressed
LOC_Os01g63280	8.78773	11.0161	4.11489	5.4083	-1.05626	Yes	tyrosine protein kinase domain containing protein, putative, expressed
LOC_Os09g36760	1.07754	1.66813	0.573192	0.74625	-1.05723	Yes	DUF630/DUF632 domains containing protein, putative, expressed
LOC_Os12g16080	4.5196	6.03917	2.33146	2.74093	-1.0577	Yes	expressed protein
LOC_Os06g47720	2.25497	2.72073	1.12385	1.26437	-1.05896	Yes	serine/threonine-protein kinase BRI1-like 2 precursor, putative
LOC_Os07g47210	29.61	34.3698	14.9981	15.6896	-1.05996	Yes	GDSL-like lipase/acylhydrolase, putative, expressed
LOC_Os04g40940	7.16829	14.5966	4.83119	5.60477	-1.06044	Yes	mitotic spindle checkpoint protein MAD2, putative, expressed
LOC_Os08g06620	4.90606	4.97833	3.06131	1.67573	-1.06117	Yes	DNA polymerase delta subunit 4 family, putative, expressed
LOC_Os05g29010	2.87041	1.51775	1.1264	0.975342	-1.06203	Yes	POLA4 - Putative DNA polymerase alpha complex subunit, expressed
LOC_Os10g34010	7.11963	5.01178	4.41053	1.39554	-1.06311	Yes	expressed protein
LOC_Os08g37390	1.93549	4.20265	1.15622	1.78106	-1.06332	Yes	cyclin, putative, expressed
LOC_Os07g01440	108.973	85.8336	59.7181	33.4534	-1.06408	Yes	plastocyanin-like domain containing protein, putative, expressed
LOC_Os10g04450	5.84396	8.03481	2.43473	4.19869	-1.06506	Yes	expressed protein
LOC_Os05g49080	90.9818	67.5289	43.9518	31.8011	-1.06521	Yes	expressed protein
LOC_Os07g49000	1.84425	1.70582	1.02561	0.670613	-1.06553	Yes	DNAJ heat shock N-terminal domain-containing protein, putative, expressed
LOC_Os10g33310	16.0836	19.1396	8.17503	8.65256	-1.0657	Yes	cyclin-dependent kinase inhibitor, putative, expressed
LOC_Os12g26220	17.2344	18.773	7.6896	9.51179	-1.06577	Yes	expressed protein
LOC_Os03g05530	228.4	229.21	116.528	101.946	-1.06666	Yes	nodulin, putative, expressed
LOC_Os07g48260	35.8656	33.1569	13.4426	19.4922	-1.06746	Yes	OsWRKY47 - Superfamily of TFs having WRKY and zinc finger domains, expressed
LOC_Os03g57410	15.1639	11.549	7.20139	5.54207	-1.06778	Yes	RING-H2 finger protein ATL5D, putative, expressed
LOC_Os02g16730	15.3213	21.1344	7.55483	9.83504	-1.0679	Yes	expansin precursor, putative, expressed
LOC_Os05g40384	5.61125	7.23693	2.27947	3.84282	-1.06942	Yes	cytochrome P450, putative, expressed
LOC_Os08g02250	9.62652	12.4434	5.65414	4.85927	-1.06985	Yes	IQ calmodulin-binding motif domain containing protein, expressed
LOC_Os05g30680	3.15706	4.47428	1.90199	1.73155	-1.07056	Yes	leucine zipper protein-like, putative, expressed
LOC_Os01g21970	2.75794	3.40407	1.10762	1.82603	-1.07071	Yes	protein kinase, putative, expressed
LOC_Os09g36850	2.55477	5.01675	1.81596	1.78738	-1.07125	Yes	expressed protein
LOC_Os01g16400	1.44029	1.62766	0.60355	0.855907	-1.07184	Yes	NB-ARC domain containing protein, expressed
LOC_Os03g28130	1.68777	2.21003	1.13518	0.716787	-1.07361	Yes	OsFBX94 - F-box domain containing protein, expressed
LOC_Os06g38680	3.36501	3.31356	1.63307	1.53806	-1.07454	Yes	expressed protein
LOC_Os02g54370	1.89213	2.00943	0.836324	1.01602	-1.0747	Yes	hypro1, putative, expressed
LOC_Os12g07800	1.90934	1.72859	1.00445	0.722601	-1.07481	Yes	S-locus-like receptor protein kinase, putative, expressed
LOC_Os01g49030	6.20823	6.71735	2.69233	3.44173	-1.07531	Yes	expressed protein
LOC_Os06g20570	2.87178	3.55942	1.94677	1.10445	-1.0757	Yes	glycosyltransferase, putative, expressed
LOC_Os01g61550	3.09518	3.02352	1.95305	0.94966	-1.07583	Yes	ammonium transporter protein, putative, expressed
LOC_Os02g10360	2.45025	1.72667	1.08392	0.896027	-1.07698	Yes	MONOCULM 1, putative
LOC_Os03g17960	3.2605	3.30297	2.06767	1.04332	-1.07709	Yes	expressed protein
LOC_Os02g56540	4.56789	6.46601	2.27667	2.95185	-1.07747	Yes	kinesin motor domain containing protein, putative, expressed
LOC_Os09g28460	1.62495	2.66271	0.648894	1.38177	-1.07824	Yes	xyloglucan fucosyltransferase, putative, expressed
LOC_Os12g29950	1.34944	2.23134	0.78336	0.912294	-1.07843	Yes	nodulin, putative, expressed
LOC_Os06g24190	35.886	53.4943	19.8529	22.4697	-1.07853	Yes	expressed protein
LOC_Os01g08550	1.5932	2.75263	1.04435	1.01256	-1.07915	Yes	aminoacyl-tRNA synthetase, putative, expressed
LOC_Os03g18630	6.92877	7.94328	4.20346	2.8339	-1.0795	Yes	receptor-like kinase RHG1, putative, expressed
LOC_Os05g14590	3.86895	4.34726	1.7925	2.0948	-1.0797	Yes	MCM6 - Putative minichromosome maintenance MCM complex subunit 6, expressed
LOC_Os02g53100	6.52032	8.27921	3.30906	3.68259	-1.08185	Yes	OsWRKY32 - Superfamily of TFs having WRKY and zinc finger domains, expressed
LOC_Os01g14010	6.3758	6.04659	3.59854	2.26988	-1.0819	Yes	ZOS1-05 - C2H2 zinc finger protein, expressed
LOC_Os02g10490	2.54325	2.82652	1.28377	1.25074	-1.08316	Yes	expressed protein
LOC_Os01g17420	7.33516	8.90515	2.72137	4.94358	-1.08323	Yes	conserved hypothetical protein
LOC_Os05g09480	36.73	54.9353	17.5262	25.7317	-1.08341	Yes	OsIAA16 - Auxin-responsive Aux/IAA gene family member, expressed
LOC_Os03g08490	722.874	936.225	323.005	459.113	-1.08494	Yes	AP2 domain containing protein, expressed
LOC_Os03g40610	13.7681	14.6007	6.90221	6.46906	-1.08517	Yes	cytochrome P450, putative, expressed
LOC_Os01g74540	14.1631	15.4954	7.58945	6.38042	-1.08613	Yes	GATA zinc finger domain containing protein, expressed
LOC_Os03g06000	7.65655	11.4168	3.59553	5.38597	-1.08653	Yes	expansin precursor, putative, expressed
LOC_Os03g14110	43.5886	60.6682	24.2928	24.7891	-1.08688	Yes	hypothetical protein
LOC_Os11g47550	3.80447	3.02937	1.90705	1.31003	-1.08694	Yes	glycosyl hydrolase, putative, expressed
LOC_Os07g42970	1.36054	2.36066	0.918127	0.832091	-1.08823	Yes	UDP-glucoronosyl and UDP-glucosyl transferase domain containing protein
LOC_Os03g47190	1.41621	1.72869	0.880914	0.59805	-1.08843	Yes	expressed protein
LOC_Os02g45160	17.7688	18.4381	9.05063	7.97344	-1.08869	Yes	aluminum-activated malate transporter, putative, expressed
LOC_Os09g36730	50.7581	78.0558	22.1254	38.3941	-1.08982	Yes	MYB family transcription factor, putative, expressed
LOC_Os02g50070	11.4707	8.30664	5.50549	3.77177	-1.09208	Yes	hypothetical protein
LOC_Os05g38000	3.14162	3.81541	1.70472	1.55218	-1.09497	Yes	ATROPGEF7/ROPGEF7, putative, expressed
LOC_Os07g33560	25.6707	32.8524	12.9369	14.4315	-1.09649	Yes	cytochrome P450, putative, expressed
LOC_Os07g47590	15.2324	15.9026	7.90143	6.65112	-1.09727	Yes	expressed protein
LOC_Os10g21400	1.30276	0.78068	0.457894	0.515608	-1.09771	Yes	disease resistance protein RPM1, putative, expressed
LOC_Os01g55940	29.6071	30.6459	17.0972	11.0439	-1.09836	Yes	OsGH3.2 - Probable indole-3-acetic acid-amido synthetase, expressed
LOC_Os02g58350	6.05142	8.5079	3.38477	3.41429	-1.09854	Yes	OsRR3 type-A response regulator, expressed
[truncated: 1,266 more rows]
